# Supplementary material for: Work-related musculoskeletal disorder among midwives, a threat for maternity care
Source: PLoS One. 2025 Dec 31;20(12):e0339962. doi: 10.1371/journal.pone.0339962 (PMC12755801; doi:10.1371/journal.pone.0339962)
Supplement: S1 File — (XLSX) [file pone.0339962.s001.xlsx]

## Sheet: Sheet1
Gender	Height	Weight	MaritalStatus	Famsize	Education	WorkHours	Night	Nightdays	Facility	Labor	ANC	Gyne	FP	Other	Adjustable	Heavyobjects	Sameposition	PoorPosition	Clientday	Daybreak	WRMSD	NeckWRMSD12	disable	Treatment	NeckWRMSD7d	ShoulderWRMSD12	disableshoulder	SeekTreatmentshoulder	ShoulderWRMSD7d	ElbowWRMSD12	unableelbow	treatmentelbow	ElbowWRMSD7d	HandWRMSD12	unablehand	Treatmenthand	HandWRMSD7d	UpperbackWRMSD12	UnableUpperback	Treatmentupperback	UpperbackWRMSD7d	LowerbackWRMSD12	unablelowerback	Seektreatmentlowerback	LowerbackWRMSD7d	HipsdWRMSD12	Unablehip	Treatmenthip	HipWRMSD7d
1	1.87	83	2	6	3	8	1	1	3	1	2	2	2	.	1	1	1	1	1	2	1	1	2	2	2	2	2	2	2	2	2	2	2	2	2	2	2	1	1	2	2	1	1	2	2	1	1	2	2
2	1.6	66	2	3	3	40	1	1	3	1	2	2	2	.	1	1	1	1	1	2	1	2	#NULL!	#NULL!	#NULL!	1	#NULL!	#NULL!	2	2	#NULL!	#NULL!	#NULL!	2	#NULL!	#NULL!	#NULL!	2	#NULL!	#NULL!	#NULL!	1	2	2	2	2	#NULL!	#NULL!	#NULL!
1	1.78	70	1	1	3	40	1	2	3	1	2	2	2	.	1	1	1	1	1	2	1	1	1	2	1	1	1	2	1	1	1	2	1	1	1	2	1	1	1	2	1	1	1	2	1	1	1	2	1
1	1.72	71	2	3	3	40	1	2	3	1	1	1	2	.	1	1	1	1	1	2	2	2	#NULL!	#NULL!	#NULL!	2	#NULL!	#NULL!	#NULL!	2	#NULL!	#NULL!	#NULL!	2	#NULL!	#NULL!	#NULL!	2	#NULL!	#NULL!	#NULL!	2	#NULL!	#NULL!	#NULL!	2	#NULL!	#NULL!	#NULL!
1	1.69	62	2	3	3	39	1	2	3	1	2	2	2	.	1	1	2	1	1	2	1	1	2	2	2	1	1	2	2	2	#NULL!	#NULL!	#NULL!	1	1	2	2	1	1	2	2	1	1	2	2	1	2	2	2
1	1.75	80	2	2	3	30	1	1	3	1	1	1	1	.	1	2	1	1	1	2	1	2	#NULL!	#NULL!	#NULL!	2	#NULL!	#NULL!	#NULL!	2	#NULL!	#NULL!	#NULL!	2	#NULL!	#NULL!	#NULL!	2	#NULL!	#NULL!	#NULL!	1	2	2	1	2	#NULL!	#NULL!	#NULL!
2	1.6	49	1	2	3	40	1	1	3	1	2	2	2	.	1	1	2	1	1	2	1	1	1	2	2	2	#NULL!	#NULL!	#NULL!	2	#NULL!	#NULL!	#NULL!	2	#NULL!	#NULL!	#NULL!	2	#NULL!	#NULL!	#NULL!	1	2	2	2	2	#NULL!	#NULL!	#NULL!
1	1.72	62	2	4	3	39	1	2	3	1	2	2	2	.	1	1	1	1	1	2	1	2	#NULL!	#NULL!	#NULL!	1	2	2	2	2	#NULL!	#NULL!	#NULL!	1	2	2	2	1	2	2	2	2	#NULL!	#NULL!	#NULL!	2	#NULL!	#NULL!	#NULL!
2	1.63	68	2	6	3	40	1	3	3	2	2	1	2	.	1	1	1	1	2	1	1	1	1	2	2	1	1	2	2	2	#NULL!	#NULL!	#NULL!	2	#NULL!	#NULL!	#NULL!	1	1	2	2	1	1	2	2	1	1	2	2
2	1.81	92	1	3	3	40	1	1	3	1	2	2	2	.	1	1	1	1	2	2	1	2	#NULL!	#NULL!	#NULL!	2	#NULL!	#NULL!	#NULL!	2	#NULL!	#NULL!	#NULL!	2	#NULL!	#NULL!	#NULL!	1	2	2	2	1	2	2	2	2	#NULL!	#NULL!	#NULL!
1	1.69	59	1	1	3	40	1	1	3	1	2	2	2	.	1	2	1	1	1	1	2	2	#NULL!	#NULL!	#NULL!	2	#NULL!	#NULL!	#NULL!	2	#NULL!	#NULL!	#NULL!	2	#NULL!	#NULL!	#NULL!	2	#NULL!	#NULL!	#NULL!	2	#NULL!	#NULL!	#NULL!	2	#NULL!	#NULL!	#NULL!
2	1.62	51	1	5	3	40	1	2	3	2	2	2	1	.	1	2	2	1	1	2	1	1	2	2	2	1	2	2	2	2	#NULL!	#NULL!	#NULL!	1	2	2	2	1	2	2	2	1	2	2	2	1	2	2	2
1	1.69	62	2	3	3	40	1	1	3	1	2	2	2	.	1	1	2	1	1	2	1	1	2	2	2	1	2	2	1	2	#NULL!	#NULL!	#NULL!	2	#NULL!	#NULL!	#NULL!	1	2	2	1	2	#NULL!	#NULL!	#NULL!	2	#NULL!	#NULL!	#NULL!
2	1.52	48	2	3	3	40	1	2	3	1	2	2	2	.	1	1	1	1	1	1	1	2	#NULL!	#NULL!	#NULL!	2	#NULL!	#NULL!	#NULL!	2	#NULL!	#NULL!	#NULL!	2	#NULL!	#NULL!	#NULL!	1	2	2	1	1	2	2	1	2	#NULL!	#NULL!	#NULL!
2	1.7	66	1	1	3	40	1	2	3	1	2	2	2	.	1	1	2	2	1	2	1	1	2	2	2	1	2	2	2	2	#NULL!	#NULL!	#NULL!	2	#NULL!	#NULL!	#NULL!	2	#NULL!	#NULL!	#NULL!	1	1	2	1	2	#NULL!	#NULL!	#NULL!
1	1.8	70	2	4	3	40	1	2	3	1	2	2	2	.	1	1	1	1	1	2	1	1	2	2	2	2	#NULL!	#NULL!	#NULL!	2	#NULL!	#NULL!	#NULL!	2	#NULL!	#NULL!	#NULL!	1	2	2	2	1	2	2	2	2	#NULL!	#NULL!	#NULL!
1	1.78	65	1	1	3	40	1	2	3	1	1	1	1	.	1	1	2	1	1	1	1	1	2	2	2	1	2	2	2	2	#NULL!	#NULL!	#NULL!	1	2	2	2	1	2	2	2	1	2	2	2	2	#NULL!	#NULL!	#NULL!
2	1.67	62	1	1	3	40	1	2	3	1	2	2	2	.	1	1	2	1	1	2	1	2	#NULL!	#NULL!	#NULL!	2	#NULL!	#NULL!	#NULL!	2	#NULL!	#NULL!	#NULL!	1	2	2	2	1	1	1	1	1	1	1	1	2	#NULL!	#NULL!	#NULL!
2	1.53	52	2	3	3	50	1	6	3	1	2	2	2	.	1	2	1	1	2	2	2	2	#NULL!	#NULL!	#NULL!	2	#NULL!	#NULL!	#NULL!	2	#NULL!	#NULL!	#NULL!	2	#NULL!	#NULL!	#NULL!	2	#NULL!	#NULL!	#NULL!	2	#NULL!	#NULL!	#NULL!	2	#NULL!	#NULL!	#NULL!
1	1.72	61	1	1	2	39	1	5	3	1	2	2	2	.	1	1	1	1	1	1	2	2	#NULL!	#NULL!	#NULL!	2	#NULL!	#NULL!	#NULL!	2	#NULL!	#NULL!	#NULL!	2	#NULL!	#NULL!	#NULL!	2	#NULL!	#NULL!	#NULL!	2	#NULL!	#NULL!	#NULL!	2	#NULL!	#NULL!	#NULL!
1	1.68	62	2	2	2	55	1	5	3	1	2	1	1	.	1	2	1	1	1	2	2	2	#NULL!	#NULL!	#NULL!	2	#NULL!	#NULL!	#NULL!	2	#NULL!	#NULL!	#NULL!	2	#NULL!	#NULL!	#NULL!	2	#NULL!	#NULL!	#NULL!	2	#NULL!	#NULL!	#NULL!	2	#NULL!	#NULL!	#NULL!
2	1.6	48	1	1	2	40	1	2	3	2	1	2	2	.	1	1	1	1	1	2	1	1	2	2	2	1	2	2	2	1	2	2	2	1	2	2	2	1	2	2	1	1	2	2	1	1	2	2	1
2	1.5	48	2	2	2	55	1	1	3	2	2	1	2	.	1	1	2	1	1	2	1	2	#NULL!	#NULL!	#NULL!	1	2	2	2	2	#NULL!	#NULL!	#NULL!	1	2	2	2	1	2	2	2	1	2	2	2	1	2	2	2
1	1.7	66	1	4	2	39	1	1	3	1	2	2	2	.	1	1	2	2	1	2	1	1	2	2	2	2	#NULL!	#NULL!	#NULL!	2	#NULL!	#NULL!	#NULL!	2	#NULL!	#NULL!	#NULL!	1	2	2	2	1	2	2	2	1	2	2	2
1	1.67	50	1	1	2	40	1	1	3	1	1	1	1	.	1	1	1	1	1	2	1	2	#NULL!	#NULL!	#NULL!	2	#NULL!	#NULL!	#NULL!	2	#NULL!	#NULL!	#NULL!	2	#NULL!	#NULL!	#NULL!	2	#NULL!	#NULL!	#NULL!	1	2	2	2	2	#NULL!	#NULL!	#NULL!
2	1.64	56	2	4	3	39	2	#NULL!	3	1	2	2	2	.	1	1	2	1	1	2	1	1	1	1	2	1	1	2	2	1	1	2	1	1	1	1	1	1	1	1	1	1	1	1	1	1	1	1	2
2	1.55	45	1	1	2	39	1	1	3	1	2	2	2	.	1	1	2	1	1	2	1	1	1	1	1	1	1	1	1	1	2	2	2	2	#NULL!	#NULL!	#NULL!	1	2	1	1	1	1	1	1	1	1	2	2
1	1.76	56	1	1	2	39	1	1	3	1	2	2	2	.	1	1	2	1	1	2	1	2	#NULL!	#NULL!	#NULL!	1	2	2	2	1	2	2	2	2	#NULL!	#NULL!	#NULL!	1	2	2	1	1	1	1	1	1	1	1	1
2	1.65	70	1	1	2	40	1	2	3	2	1	2	2	.	1	1	1	1	1	2	1	2	#NULL!	#NULL!	#NULL!	2	#NULL!	#NULL!	#NULL!	2	#NULL!	#NULL!	#NULL!	2	#NULL!	#NULL!	#NULL!	1	2	2	1	1	2	2	1	1	2	2	1
1	1.7	60	1	1	2	40	1	2	3	2	2	1	2	.	1	1	2	1	1	1	1	2	#NULL!	#NULL!	#NULL!	2	#NULL!	#NULL!	#NULL!	1	2	2	2	1	2	2	2	1	2	2	2	1	2	2	2	2	#NULL!	#NULL!	#NULL!
2	1.6	56	1	1	2	40	1	3	4	1	1	2	2	.	1	1	1	1	1	2	2	2	#NULL!	#NULL!	#NULL!	2	#NULL!	#NULL!	#NULL!	2	#NULL!	#NULL!	#NULL!	2	#NULL!	#NULL!	#NULL!	2	#NULL!	#NULL!	#NULL!	2	#NULL!	#NULL!	#NULL!	2	#NULL!	#NULL!	#NULL!
2	1.68	78	2	6	2	40	1	3	4	1	2	2	2	.	1	1	1	1	1	2	1	2	#NULL!	#NULL!	#NULL!	2	#NULL!	#NULL!	#NULL!	2	#NULL!	#NULL!	#NULL!	2	#NULL!	#NULL!	#NULL!	2	#NULL!	#NULL!	#NULL!	1	2	2	2	2	#NULL!	#NULL!	#NULL!
2	1.58	62	1	2	2	40	1	2	4	1	2	2	2	.	1	1	1	1	1	1	1	2	#NULL!	#NULL!	#NULL!	2	#NULL!	#NULL!	#NULL!	2	#NULL!	#NULL!	#NULL!	2	#NULL!	#NULL!	#NULL!	1	2	2	2	1	2	2	2	2	#NULL!	#NULL!	#NULL!
2	1.64	52	2	3	2	40	1	4	4	1	2	2	2	.	2	1	2	1	2	1	1	1	1	1	1	1	1	1	1	1	1	1	1	1	1	1	1	1	1	1	1	1	1	1	1	1	1	1	1
2	1.72	54	2	4	1	40	1	4	4	1	2	2	2	.	1	1	2	1	2	2	2	2	#NULL!	#NULL!	#NULL!	2	#NULL!	#NULL!	#NULL!	2	#NULL!	#NULL!	#NULL!	2	#NULL!	#NULL!	#NULL!	2	#NULL!	#NULL!	#NULL!	2	#NULL!	#NULL!	#NULL!	2	#NULL!	#NULL!	#NULL!
2	1.5	50	1	3	2	39	1	4	4	1	2	2	2	.	2	2	2	2	1	1	1	2	#NULL!	#NULL!	#NULL!	1	2	2	2	2	#NULL!	#NULL!	#NULL!	2	#NULL!	#NULL!	#NULL!	2	#NULL!	#NULL!	#NULL!	1	2	2	2	1	2	2	2
2	1.62	58	1	3	2	92	1	4	4	1	2	2	2	.	1	1	1	1	1	2	1	2	#NULL!	#NULL!	#NULL!	2	#NULL!	#NULL!	#NULL!	2	#NULL!	#NULL!	#NULL!	2	#NULL!	#NULL!	#NULL!	2	#NULL!	#NULL!	#NULL!	1	1	2	1	2	#NULL!	#NULL!	#NULL!
1	1.76	76	2	3	2	56	1	4	4	1	2	2	2	.	1	1	1	1	1	2	2	2	#NULL!	#NULL!	#NULL!	2	#NULL!	#NULL!	#NULL!	2	#NULL!	#NULL!	#NULL!	2	#NULL!	#NULL!	#NULL!	2	#NULL!	#NULL!	#NULL!	2	#NULL!	#NULL!	#NULL!	2	#NULL!	#NULL!	#NULL!
2	1.64	68	2	5	2	40	2	#NULL!	4	1	2	2	2	.	1	1	1	1	1	1	1	2	#NULL!	#NULL!	#NULL!	2	#NULL!	#NULL!	#NULL!	2	#NULL!	#NULL!	#NULL!	2	#NULL!	#NULL!	#NULL!	1	2	2	2	2	#NULL!	#NULL!	#NULL!	2	#NULL!	#NULL!	#NULL!
1	1.75	67	2	4	2	48	1	2	4	1	2	2	2	.	1	1	1	1	1	1	1	2	#NULL!	#NULL!	#NULL!	2	#NULL!	#NULL!	#NULL!	2	#NULL!	#NULL!	#NULL!	2	#NULL!	#NULL!	#NULL!	1	2	2	2	2	#NULL!	#NULL!	#NULL!	2	#NULL!	#NULL!	#NULL!
1	1.7	65	1	1	2	39	1	3	4	1	2	2	2	.	1	1	1	1	1	2	1	1	2	2	2	2	#NULL!	#NULL!	#NULL!	1	2	2	1	1	2	2	1	1	2	2	1	1	2	2	1	1	2	2	2
2	1.56	61	2	4	2	85	1	4	4	1	2	2	2	.	2	1	1	1	1	1	1	2	#NULL!	#NULL!	#NULL!	2	#NULL!	#NULL!	#NULL!	2	#NULL!	#NULL!	#NULL!	1	2	2	2	1	2	2	1	1	2	2	1	2	#NULL!	#NULL!	#NULL!
2	1.59	52	1	2	2	39	1	2	4	1	2	2	2	.	1	1	1	1	1	1	1	1	2	2	2	1	1	2	2	1	1	2	2	1	1	2	2	2	#NULL!	#NULL!	#NULL!	1	2	2	2	2	#NULL!	#NULL!	#NULL!
1	1.72	63	1	1	2	56	1	3	4	1	1	1	2	.	2	1	1	1	1	2	1	2	#NULL!	#NULL!	#NULL!	2	#NULL!	#NULL!	#NULL!	1	2	2	2	2	#NULL!	#NULL!	#NULL!	1	2	2	2	1	2	2	2	2	#NULL!	#NULL!	#NULL!
2	1.48	56	2	4	2	95	1	3	1	1	1	2	2	.	2	2	1	1	1	2	1	2	#NULL!	#NULL!	#NULL!	2	#NULL!	#NULL!	#NULL!	1	2	2	2	2	#NULL!	#NULL!	#NULL!	1	2	2	2	1	2	2	2	2	#NULL!	#NULL!	#NULL!
2	1.53	52	2	3	1	86	1	4	1	1	1	1	2	.	2	2	1	1	1	2	1	2	#NULL!	#NULL!	#NULL!	2	#NULL!	#NULL!	#NULL!	1	2	2	2	1	2	2	2	1	2	2	2	1	2	2	2	2	#NULL!	#NULL!	#NULL!
1	1.63	62	2	5	2	92	1	3	1	1	1	2	2	.	2	2	1	1	1	2	1	1	2	2	2	2	#NULL!	#NULL!	#NULL!	2	#NULL!	#NULL!	#NULL!	2	#NULL!	#NULL!	#NULL!	2	#NULL!	#NULL!	#NULL!	2	#NULL!	#NULL!	#NULL!	2	#NULL!	#NULL!	#NULL!
2	1.7	60	2	4	1	92	1	5	1	1	1	2	2	.	1	1	2	1	1	1	1	2	#NULL!	#NULL!	#NULL!	2	#NULL!	#NULL!	#NULL!	2	#NULL!	#NULL!	#NULL!	2	#NULL!	#NULL!	#NULL!	1	2	1	1	1	2	1	1	1	2	1	1
1	1.67	64	2	4	2	98	1	5	1	1	1	2	2	.	1	1	1	1	1	2	1	2	#NULL!	#NULL!	#NULL!	2	#NULL!	#NULL!	#NULL!	2	#NULL!	#NULL!	#NULL!	2	#NULL!	#NULL!	#NULL!	2	2	2	2	1	2	2	2	1	2	2	2
2	1.57	48	2	3	1	98	1	5	1	1	1	2	2	.	1	2	2	1	1	1	1	2	#NULL!	#NULL!	#NULL!	2	#NULL!	#NULL!	#NULL!	2	#NULL!	#NULL!	#NULL!	2	#NULL!	#NULL!	#NULL!	1	2	2	2	2	#NULL!	#NULL!	#NULL!	1	2	2	2
2	1.64	49	2	5	2	56	1	5	1	1	2	2	2	.	1	1	1	1	1	2	2	2	#NULL!	#NULL!	#NULL!	2	#NULL!	#NULL!	#NULL!	2	#NULL!	#NULL!	#NULL!	2	#NULL!	#NULL!	#NULL!	2	#NULL!	#NULL!	#NULL!	2	#NULL!	#NULL!	#NULL!	2	#NULL!	#NULL!	#NULL!
2	1.5	47	1	2	2	85	1	3	1	1	2	2	2	.	2	1	1	1	1	2	1	2	#NULL!	#NULL!	#NULL!	2	#NULL!	#NULL!	#NULL!	2	#NULL!	#NULL!	#NULL!	1	2	2	1	1	2	2	1	1	2	2	1	2	#NULL!	#NULL!	#NULL!
2	1.67	58	2	2	2	98	1	4	4	1	2	2	2	.	1	1	1	2	1	1	1	1	2	2	1	1	2	2	2	2	#NULL!	#NULL!	#NULL!	2	#NULL!	#NULL!	#NULL!	1	2	2	1	2	#NULL!	#NULL!	#NULL!	2	#NULL!	#NULL!	#NULL!
1	1.64	63	1	1	2	92	1	4	1	1	2	2	2	.	2	1	2	1	1	2	1	2	#NULL!	#NULL!	#NULL!	2	#NULL!	#NULL!	#NULL!	2	#NULL!	#NULL!	#NULL!	1	2	2	2	1	2	2	2	1	2	2	2	2	#NULL!	#NULL!	#NULL!
2	1.5	46	2	2	1	56	1	2	1	1	1	2	2	.	1	2	2	1	1	2	1	2	#NULL!	#NULL!	#NULL!	2	#NULL!	#NULL!	#NULL!	2	#NULL!	#NULL!	#NULL!	2	#NULL!	#NULL!	#NULL!	2	#NULL!	#NULL!	#NULL!	1	2	2	2	2	#NULL!	#NULL!	#NULL!
2	1.5	53	2	3	2	105	1	2	1	1	1	2	2	.	1	1	1	2	1	1	1	2	#NULL!	#NULL!	#NULL!	2	#NULL!	#NULL!	#NULL!	2	#NULL!	#NULL!	#NULL!	2	#NULL!	#NULL!	#NULL!	1	2	2	1	1	2	2	1	2	#NULL!	#NULL!	#NULL!
2	1.55	43	2	5	3	94	1	3	1	1	1	1	2	long time of waiting	1	1	1	1	1	1	1	1	1	2	2	1	1	2	2	2	#NULL!	#NULL!	#NULL!	2	#NULL!	#NULL!	#NULL!	1	1	2	1	1	1	2	1	2	#NULL!	#NULL!	#NULL!
2	1.65	58	2	3	1	56	1	3	1	1	1	2	2	.	1	1	1	1	1	2	1	2	#NULL!	#NULL!	#NULL!	2	#NULL!	#NULL!	#NULL!	2	#NULL!	#NULL!	#NULL!	2	#NULL!	#NULL!	#NULL!	1	2	2	1	1	2	2	1	2	#NULL!	#NULL!	#NULL!
1	1.72	70	2	5	2	56	2	1	1	1	1	2	1	.	1	1	1	1	1	2	1	2	#NULL!	#NULL!	#NULL!	1	2	2	2	2	#NULL!	#NULL!	#NULL!	2	#NULL!	#NULL!	#NULL!	1	2	2	1	1	2	2	1	1	2	2	2
2	1.68	65	1	3	1	59	1	3	1	1	1	1	2	.	1	1	1	1	1	2	1	1	2	2	2	2	#NULL!	#NULL!	#NULL!	2	#NULL!	#NULL!	#NULL!	1	2	2	2	1	2	2	2	1	2	2	2	1	2	2	2
1	1.7	68	2	3	2	40	1	3	1	1	1	2	2	.	1	2	1	1	1	2	1	2	#NULL!	#NULL!	#NULL!	2	#NULL!	#NULL!	#NULL!	2	#NULL!	#NULL!	#NULL!	1	2	2	2	2	#NULL!	#NULL!	#NULL!	1	2	2	2	2	#NULL!	#NULL!	#NULL!
2	1.55	65	2	2	1	85	1	3	1	1	1	2	2	.	1	1	1	2	1	1	1	2	#NULL!	#NULL!	#NULL!	2	#NULL!	#NULL!	#NULL!	2	#NULL!	#NULL!	#NULL!	2	#NULL!	#NULL!	#NULL!	1	2	2	1	1	2	2	1	2	#NULL!	#NULL!	#NULL!
1	1.68	60	2	4	2	84	1	4	1	1	1	1	2	PMTCT	1	1	1	1	1	2	1	1	2	2	1	2	#NULL!	#NULL!	#NULL!	2	#NULL!	#NULL!	#NULL!	1	2	2	1	1	2	2	1	1	2	2	1	1	2	2	1
2	1.62	57	2	3	1	110	1	3	1	1	2	2	2	.	1	2	2	2	2	1	1	2	#NULL!	#NULL!	#NULL!	2	#NULL!	#NULL!	#NULL!	2	#NULL!	#NULL!	#NULL!	2	#NULL!	#NULL!	#NULL!	2	#NULL!	#NULL!	#NULL!	2	#NULL!	#NULL!	#NULL!	1	2	2	2
2	1.55	56	1	1	1	110	1	3	1	1	2	2	2	.	1	2	1	2	2	1	2	2	#NULL!	#NULL!	#NULL!	2	#NULL!	#NULL!	#NULL!	2	#NULL!	#NULL!	#NULL!	2	#NULL!	#NULL!	#NULL!	2	#NULL!	#NULL!	#NULL!	2	#NULL!	#NULL!	#NULL!	2	#NULL!	#NULL!	#NULL!
2	1.68	64	2	3	2	110	1	3	1	1	2	2	2	.	1	1	2	2	2	1	2	2	#NULL!	#NULL!	#NULL!	2	#NULL!	#NULL!	#NULL!	2	#NULL!	#NULL!	#NULL!	2	#NULL!	#NULL!	#NULL!	2	#NULL!	#NULL!	#NULL!	2	#NULL!	#NULL!	#NULL!	2	#NULL!	#NULL!	#NULL!
1	1.65	62	1	1	1	110	1	3	1	1	2	2	2	.	1	1	1	1	1	1	1	2	#NULL!	#NULL!	#NULL!	2	#NULL!	#NULL!	#NULL!	2	#NULL!	#NULL!	#NULL!	2	#NULL!	#NULL!	#NULL!	2	#NULL!	#NULL!	#NULL!	1	2	2	1	2	#NULL!	#NULL!	#NULL!
2	1.64	48	1	1	1	46	1	2	1	2	1	2	1	.	1	2	2	2	1	1	2	2	#NULL!	#NULL!	#NULL!	2	#NULL!	#NULL!	#NULL!	2	#NULL!	#NULL!	#NULL!	2	#NULL!	#NULL!	#NULL!	2	#NULL!	#NULL!	#NULL!	2	#NULL!	#NULL!	#NULL!	2	#NULL!	#NULL!	#NULL!
1	1.67	61	2	4	1	47	1	2	1	1	1	2	2	.	1	2	1	1	1	1	1	2	#NULL!	#NULL!	#NULL!	2	#NULL!	#NULL!	#NULL!	2	#NULL!	#NULL!	#NULL!	2	#NULL!	#NULL!	#NULL!	2	#NULL!	#NULL!	#NULL!	1	2	2	2	1	2	2	2
2	1.65	58	1	1	1	47	1	2	1	1	1	2	2	.	1	2	2	2	2	1	2	2	#NULL!	#NULL!	#NULL!	2	#NULL!	#NULL!	#NULL!	2	#NULL!	#NULL!	#NULL!	2	#NULL!	#NULL!	#NULL!	2	#NULL!	#NULL!	#NULL!	2	#NULL!	#NULL!	#NULL!	2	#NULL!	#NULL!	#NULL!
1	1.66	53	1	1	1	46	1	2	1	2	1	2	2	.	1	2	2	2	2	2	2	2	#NULL!	#NULL!	#NULL!	2	#NULL!	#NULL!	#NULL!	2	#NULL!	#NULL!	#NULL!	2	#NULL!	#NULL!	#NULL!	2	#NULL!	#NULL!	#NULL!	2	#NULL!	#NULL!	#NULL!	2	#NULL!	#NULL!	#NULL!
2	1.68	49	2	2	2	46	1	2	1	1	1	1	2	.	1	2	2	2	2	1	2	2	#NULL!	#NULL!	#NULL!	2	#NULL!	#NULL!	#NULL!	2	#NULL!	#NULL!	#NULL!	2	#NULL!	#NULL!	#NULL!	2	#NULL!	#NULL!	#NULL!	2	#NULL!	#NULL!	#NULL!	2	#NULL!	#NULL!	#NULL!
1	1.66	64	1	1	1	47	1	2	1	1	2	2	1	.	2	2	2	2	2	1	2	2	#NULL!	#NULL!	#NULL!	2	#NULL!	#NULL!	#NULL!	2	#NULL!	#NULL!	#NULL!	2	#NULL!	#NULL!	#NULL!	2	#NULL!	#NULL!	#NULL!	2	#NULL!	#NULL!	#NULL!	2	#NULL!	#NULL!	#NULL!
2	1.6	65	2	3	2	39	1	3	2	2	2	2	2	OR	2	1	1	1	1	2	1	2	#NULL!	#NULL!	#NULL!	2	#NULL!	#NULL!	#NULL!	1	1	1	1	2	#NULL!	#NULL!	#NULL!	2	2	2	1	1	1	1	1	1	1	1	2
1	1.77	65	1	1	2	39	2	#NULL!	2	1	2	2	2	.	1	1	2	2	1	2	1	1	1	2	2	1	1	2	2	1	1	2	2	1	1	2	2	1	1	2	2	1	1	2	2	1	1	2	2
2	1.52	48	2	4	2	66	2	#NULL!	1	2	2	2	2	.	2	1	1	1	2	2	2	2	#NULL!	#NULL!	#NULL!	2	#NULL!	#NULL!	#NULL!	2	#NULL!	#NULL!	#NULL!	2	#NULL!	#NULL!	#NULL!	2	#NULL!	#NULL!	#NULL!	2	#NULL!	#NULL!	#NULL!	2	#NULL!	#NULL!	#NULL!
2	1.5	45	2	2	2	40	1	3	2	1	2	2	2	.	1	1	1	1	1	1	1	2	#NULL!	#NULL!	#NULL!	1	2	2	2	2	#NULL!	#NULL!	#NULL!	2	#NULL!	#NULL!	#NULL!	1	2	1	2	1	2	2	2	1	2	2	2
1	1.75	70	2	2	2	56	2	#NULL!	2	1	1	1	1	.	1	1	1	2	1	2	2	2	#NULL!	#NULL!	#NULL!	2	#NULL!	#NULL!	#NULL!	2	#NULL!	#NULL!	#NULL!	2	#NULL!	#NULL!	#NULL!	2	#NULL!	#NULL!	#NULL!	2	#NULL!	#NULL!	#NULL!	2	#NULL!	#NULL!	#NULL!
1	1.68	65	2	4	2	40	1	3	2	1	2	2	2	.	1	2	1	2	1	1	1	2	#NULL!	#NULL!	#NULL!	2	#NULL!	#NULL!	#NULL!	2	#NULL!	#NULL!	#NULL!	2	#NULL!	#NULL!	#NULL!	2	#NULL!	#NULL!	#NULL!	1	1	1	2	2	#NULL!	#NULL!	#NULL!
1	1.56	62	2	3	2	56	2	#NULL!	2	1	2	2	2	.	1	2	1	2	2	1	2	2	#NULL!	#NULL!	#NULL!	2	#NULL!	#NULL!	#NULL!	2	#NULL!	#NULL!	#NULL!	2	#NULL!	#NULL!	#NULL!	2	#NULL!	#NULL!	#NULL!	2	#NULL!	#NULL!	#NULL!	2	#NULL!	#NULL!	#NULL!
2	1.68	54	1	1	2	40	2	#NULL!	2	1	2	2	2	.	2	1	1	1	1	2	2	2	#NULL!	#NULL!	#NULL!	2	#NULL!	#NULL!	#NULL!	2	#NULL!	#NULL!	#NULL!	2	#NULL!	#NULL!	#NULL!	2	#NULL!	#NULL!	#NULL!	2	#NULL!	#NULL!	#NULL!	2	#NULL!	#NULL!	#NULL!
2	1.5	50	2	2	2	56	1	5	2	1	2	2	2	.	1	1	1	2	2	1	2	2	#NULL!	#NULL!	#NULL!	2	#NULL!	#NULL!	#NULL!	2	#NULL!	#NULL!	#NULL!	2	#NULL!	#NULL!	#NULL!	2	#NULL!	#NULL!	#NULL!	2	#NULL!	#NULL!	#NULL!	2	#NULL!	#NULL!	#NULL!
1	1.65	60	2	4	2	40	1	3	2	1	2	1	2	.	1	1	2	2	1	2	1	2	#NULL!	#NULL!	#NULL!	2	#NULL!	#NULL!	#NULL!	2	#NULL!	#NULL!	#NULL!	2	#NULL!	#NULL!	#NULL!	1	2	2	1	1	2	2	1	1	2	2	2
2	1.65	58	2	2	1	84	1	3	2	1	2	1	1	.	1	1	2	2	1	2	1	2	#NULL!	#NULL!	#NULL!	2	#NULL!	#NULL!	#NULL!	2	#NULL!	#NULL!	#NULL!	2	#NULL!	#NULL!	#NULL!	1	2	2	2	1	1	2	2	2	#NULL!	#NULL!	#NULL!
1	1.73	60	2	3	2	40	1	3	2	1	1	2	2	.	1	2	1	1	2	1	1	1	2	2	1	1	2	2	1	2	#NULL!	#NULL!	#NULL!	1	2	2	2	2	#NULL!	#NULL!	#NULL!	1	2	2	2	2	#NULL!	#NULL!	#NULL!
1	1.7	70	2	3	2	40	1	2	2	1	2	1	2	.	1	1	1	1	1	1	2	2	#NULL!	#NULL!	#NULL!	2	#NULL!	#NULL!	#NULL!	2	#NULL!	#NULL!	#NULL!	2	#NULL!	#NULL!	#NULL!	2	#NULL!	#NULL!	#NULL!	2	#NULL!	#NULL!	#NULL!	2	#NULL!	#NULL!	#NULL!
1	1.7	58	2	4	2	56	1	3	3	1	2	2	2	.	1	1	1	1	1	2	2	2	#NULL!	#NULL!	#NULL!	2	#NULL!	#NULL!	#NULL!	2	#NULL!	#NULL!	#NULL!	2	#NULL!	#NULL!	#NULL!	2	#NULL!	#NULL!	#NULL!	2	#NULL!	#NULL!	#NULL!	2	#NULL!	#NULL!	#NULL!
1	1.64	60	2	3	2	38	1	3	3	1	1	1	1	.	1	1	1	1	1	2	2	2	#NULL!	#NULL!	#NULL!	2	#NULL!	#NULL!	#NULL!	2	#NULL!	#NULL!	#NULL!	2	#NULL!	#NULL!	#NULL!	2	#NULL!	#NULL!	#NULL!	2	#NULL!	#NULL!	#NULL!	2	#NULL!	#NULL!	#NULL!
1	1.63	64	1	1	2	64	1	2	3	2	1	2	1	.	2	1	1	1	1	2	1	1	1	1	2	2	#NULL!	#NULL!	#NULL!	2	#NULL!	#NULL!	#NULL!	1	2	2	2	1	2	2	2	2	#NULL!	#NULL!	#NULL!	2	#NULL!	#NULL!	#NULL!
1	1.76	70	2	5	2	40	1	2	3	1	1	1	1	.	1	1	1	2	1	2	1	1	2	2	1	1	2	2	2	1	2	2	2	1	2	2	2	1	1	2	1	1	1	2	1	2	#NULL!	#NULL!	#NULL!
2	1.54	51	2	2	2	56	1	2	3	2	1	2	2	.	2	1	1	2	1	2	1	2	#NULL!	#NULL!	#NULL!	2	#NULL!	#NULL!	#NULL!	2	#NULL!	#NULL!	#NULL!	1	2	2	2	1	2	2	2	1	2	2	2	2	#NULL!	#NULL!	#NULL!
2	1.6	54	2	3	2	40	1	2	3	1	2	2	2	.	2	1	1	1	1	2	1	1	2	2	2	1	2	2	2	2	#NULL!	#NULL!	#NULL!	2	#NULL!	#NULL!	#NULL!	1	1	2	2	1	1	2	2	1	2	2	2
2	1.5	48	2	5	1	39	1	1	3	1	2	1	2	.	2	1	1	1	1	2	1	1	2	2	2	1	2	2	2	2	#NULL!	#NULL!	#NULL!	1	2	2	2	1	2	2	2	1	2	2	2	1	2	2	2
2	1.7	50	1	1	2	56	1	5	1	1	2	2	2	.	1	2	2	2	2	1	1	2	#NULL!	#NULL!	#NULL!	2	#NULL!	#NULL!	#NULL!	2	#NULL!	#NULL!	#NULL!	2	#NULL!	#NULL!	#NULL!	2	#NULL!	#NULL!	#NULL!	1	2	2	1	1	2	2	1
2	1.85	54	2	2	2	56	1	5	1	1	2	2	2	.	1	2	2	1	2	1	1	2	#NULL!	#NULL!	#NULL!	2	#NULL!	#NULL!	#NULL!	2	#NULL!	#NULL!	#NULL!	2	#NULL!	#NULL!	#NULL!	1	1	2	1	1	1	2	1	1	1	1	1
1	1.7	56	2	2	2	39	1	3	1	1	1	1	1	.	1	1	1	2	1	2	1	1	2	2	2	2	#NULL!	#NULL!	#NULL!	2	#NULL!	#NULL!	#NULL!	1	2	2	2	2	#NULL!	#NULL!	#NULL!	1	1	2	2	2	#NULL!	#NULL!	#NULL!
1	1.65	58	2	4	2	40	1	2	3	1	2	2	2	.	1	1	1	1	1	1	1	2	#NULL!	#NULL!	#NULL!	2	#NULL!	#NULL!	#NULL!	2	#NULL!	#NULL!	#NULL!	2	#NULL!	#NULL!	#NULL!	2	#NULL!	#NULL!	#NULL!	1	2	2	2	1	1	1	2
1	1.83	82	2	3	2	40	1	3	3	1	2	2	2	.	1	1	1	1	1	2	2	2	#NULL!	#NULL!	#NULL!	2	#NULL!	#NULL!	#NULL!	2	#NULL!	#NULL!	#NULL!	2	#NULL!	#NULL!	#NULL!	2	#NULL!	#NULL!	#NULL!	2	#NULL!	#NULL!	#NULL!	2	#NULL!	#NULL!	#NULL!
2	1.65	55	2	2	2	40	1	3	3	1	2	2	2	.	2	1	1	2	1	2	1	1	2	2	2	1	2	2	2	2	#NULL!	#NULL!	#NULL!	2	#NULL!	#NULL!	#NULL!	1	2	2	2	1	2	2	2	1	2	2	2
2	1.5	48	2	4	2	40	1	2	1	1	1	1	1	.	2	2	1	1	2	2	1	2	#NULL!	#NULL!	#NULL!	2	#NULL!	#NULL!	#NULL!	2	#NULL!	#NULL!	#NULL!	2	#NULL!	#NULL!	#NULL!	2	#NULL!	#NULL!	#NULL!	1	1	2	1	1	2	2	1
1	1.72	67	2	2	2	40	1	3	3	1	1	1	1	.	1	1	1	2	1	2	1	2	#NULL!	#NULL!	#NULL!	2	#NULL!	#NULL!	#NULL!	2	#NULL!	#NULL!	#NULL!	2	#NULL!	#NULL!	#NULL!	1	2	2	1	1	1	2	1	2	#NULL!	#NULL!	#NULL!
2	1.6	57	2	3	2	40	1	3	1	1	1	2	1	.	1	1	1	2	1	1	1	2	#NULL!	#NULL!	#NULL!	2	#NULL!	#NULL!	#NULL!	2	#NULL!	#NULL!	#NULL!	2	#NULL!	#NULL!	#NULL!	1	2	2	2	1	1	2	1	2	#NULL!	#NULL!	#NULL!
2	1.63	55	1	1	2	40	1	2	3	1	1	1	1	.	1	1	1	2	1	2	1	2	#NULL!	#NULL!	#NULL!	2	#NULL!	#NULL!	#NULL!	2	#NULL!	#NULL!	#NULL!	2	#NULL!	#NULL!	#NULL!	2	#NULL!	#NULL!	#NULL!	1	1	2	1	2	#NULL!	#NULL!	#NULL!
2	1.55	50	2	2	2	110	1	2	1	1	2	2	2	.	2	2	1	1	1	2	1	1	2	2	2	1	2	2	2	2	#NULL!	#NULL!	#NULL!	1	1	2	2	1	1	2	2	1	2	2	2	1	2	2	2
2	1.52	45	2	2	2	40	1	1	1	1	1	2	1	.	1	1	1	1	2	1	1	1	2	2	2	1	2	2	2	2	#NULL!	#NULL!	#NULL!	2	#NULL!	#NULL!	#NULL!	2	#NULL!	#NULL!	#NULL!	2	#NULL!	#NULL!	#NULL!	2	#NULL!	#NULL!	#NULL!
1	1.68	52	2	3	2	60	1	2	1	1	1	2	1	.	2	1	1	1	2	1	1	1	2	2	2	1	2	2	2	1	2	2	2	1	2	2	2	1	1	2	1	1	1	2	1	1	2	2	2
1	1.73	64	2	2	2	39	1	4	1	1	2	2	2	.	1	2	2	2	1	2	1	2	#NULL!	#NULL!	#NULL!	2	#NULL!	#NULL!	#NULL!	2	#NULL!	#NULL!	#NULL!	2	#NULL!	#NULL!	#NULL!	2	#NULL!	#NULL!	#NULL!	1	1	2	2	1	1	2	2
2	1.5	52	2	2	2	56	2	#NULL!	3	1	2	2	2	.	2	2	1	1	1	1	1	2	#NULL!	#NULL!	#NULL!	2	#NULL!	#NULL!	#NULL!	2	#NULL!	#NULL!	#NULL!	1	2	2	2	2	#NULL!	#NULL!	#NULL!	1	1	2	1	1	1	2	2
2	1.7	67	1	1	2	40	1	2	1	1	1	2	1	.	1	1	1	2	1	2	2	2	#NULL!	#NULL!	#NULL!	2	#NULL!	#NULL!	#NULL!	2	#NULL!	#NULL!	#NULL!	2	#NULL!	#NULL!	#NULL!	2	#NULL!	#NULL!	#NULL!	2	#NULL!	#NULL!	#NULL!	2	#NULL!	#NULL!	#NULL!
2	1.55	56	2	3	2	32	1	3	3	1	1	1	1	.	1	1	1	2	1	1	1	2	#NULL!	#NULL!	#NULL!	2	#NULL!	#NULL!	#NULL!	2	#NULL!	#NULL!	#NULL!	2	#NULL!	#NULL!	#NULL!	1	2	2	2	1	1	2	1	2	#NULL!	#NULL!	#NULL!
2	1.69	58	1	1	2	40	1	2	1	1	1	2	1	.	1	1	1	2	1	1	1	2	#NULL!	#NULL!	#NULL!	2	#NULL!	#NULL!	#NULL!	2	#NULL!	#NULL!	#NULL!	2	#NULL!	#NULL!	#NULL!	2	#NULL!	#NULL!	#NULL!	1	2	2	1	1	2	2	1
2	1.53	52	1	1	2	56	1	3	1	1	1	2	1	.	1	1	1	1	1	1	1	2	#NULL!	#NULL!	#NULL!	2	#NULL!	#NULL!	#NULL!	2	#NULL!	#NULL!	#NULL!	2	#NULL!	#NULL!	#NULL!	1	2	2	1	1	2	2	1	2	#NULL!	#NULL!	#NULL!
2	1.7	58	2	3	3	40	1	3	3	1	1	2	1	.	1	1	1	1	2	1	1	2	#NULL!	#NULL!	#NULL!	1	2	2	2	2	#NULL!	#NULL!	#NULL!	2	#NULL!	#NULL!	#NULL!	1	2	2	2	1	2	2	2	1	2	2	2
1	1.69	64	1	1	2	40	1	3	1	1	1	2	1	.	1	1	1	2	1	1	1	2	#NULL!	#NULL!	#NULL!	2	#NULL!	#NULL!	#NULL!	2	#NULL!	#NULL!	#NULL!	2	#NULL!	#NULL!	#NULL!	1	2	2	1	1	1	2	1	2	#NULL!	#NULL!	#NULL!
2	1.7	80	2	5	2	40	1	3	3	1	2	2	2	.	1	1	1	1	2	1	1	2	#NULL!	#NULL!	#NULL!	1	2	2	2	2	#NULL!	#NULL!	#NULL!	1	2	2	2	1	1	1	2	1	1	2	2	2	#NULL!	#NULL!	#NULL!
1	1.72	61	1	1	1	56	1	2	1	1	1	2	1	.	1	1	1	2	1	1	1	2	#NULL!	#NULL!	#NULL!	2	#NULL!	#NULL!	#NULL!	2	#NULL!	#NULL!	#NULL!	2	#NULL!	#NULL!	#NULL!	1	2	2	1	1	2	2	1	2	#NULL!	#NULL!	#NULL!
1	1.75	63	1	1	1	40	1	2	1	1	1	2	1	.	1	1	1	2	1	1	1	2	#NULL!	#NULL!	#NULL!	2	#NULL!	#NULL!	#NULL!	2	#NULL!	#NULL!	#NULL!	2	#NULL!	#NULL!	#NULL!	1	2	2	1	1	2	2	1	2	#NULL!	#NULL!	#NULL!
2	1.61	55	1	1	1	36	1	2	3	1	1	1	1	.	1	1	1	2	1	1	1	2	#NULL!	#NULL!	#NULL!	2	#NULL!	#NULL!	#NULL!	2	#NULL!	#NULL!	#NULL!	2	#NULL!	#NULL!	#NULL!	1	2	2	1	1	2	2	1	2	#NULL!	#NULL!	#NULL!
1	1.67	60	2	5	1	40	1	2	1	1	1	2	1	.	1	1	1	1	1	2	2	2	#NULL!	#NULL!	#NULL!	2	#NULL!	#NULL!	#NULL!	2	#NULL!	#NULL!	#NULL!	2	#NULL!	#NULL!	#NULL!	2	#NULL!	#NULL!	#NULL!	2	#NULL!	#NULL!	#NULL!	2	#NULL!	#NULL!	#NULL!
2	1.69	60	2	3	1	40	1	2	1	1	1	2	1	.	1	1	1	2	1	1	1	2	#NULL!	#NULL!	#NULL!	2	#NULL!	#NULL!	#NULL!	2	#NULL!	#NULL!	#NULL!	2	#NULL!	#NULL!	#NULL!	2	#NULL!	#NULL!	#NULL!	1	1	2	1	2	#NULL!	#NULL!	#NULL!
2	1.68	52	2	4	1	40	1	2	1	1	1	2	1	.	2	2	1	1	2	2	1	1	2	2	2	1	2	2	2	1	2	2	2	1	2	2	2	1	2	2	2	1	2	2	2	2	#NULL!	#NULL!	#NULL!
2	1.54	50	2	2	1	96	1	3	1	1	1	2	1	.	1	2	1	2	2	2	2	2	#NULL!	#NULL!	#NULL!	2	#NULL!	#NULL!	#NULL!	2	#NULL!	#NULL!	#NULL!	2	#NULL!	#NULL!	#NULL!	2	#NULL!	#NULL!	#NULL!	2	#NULL!	#NULL!	#NULL!	2	#NULL!	#NULL!	#NULL!
1	1.6	52	2	2	1	96	1	3	1	1	1	2	1	.	1	2	1	2	2	2	2	2	#NULL!	#NULL!	#NULL!	2	#NULL!	#NULL!	#NULL!	2	#NULL!	#NULL!	#NULL!	2	#NULL!	#NULL!	#NULL!	2	#NULL!	#NULL!	#NULL!	2	#NULL!	#NULL!	#NULL!	2	#NULL!	#NULL!	#NULL!
2	1.5	44	1	1	1	54	1	3	1	1	1	2	1	.	1	2	2	2	1	1	2	2	#NULL!	#NULL!	#NULL!	2	#NULL!	#NULL!	#NULL!	2	#NULL!	#NULL!	#NULL!	2	#NULL!	#NULL!	#NULL!	2	#NULL!	#NULL!	#NULL!	2	#NULL!	#NULL!	#NULL!	2	#NULL!	#NULL!	#NULL!
1	1.75	62	2	2	1	40	1	2	1	1	2	2	2	.	2	2	1	1	1	1	1	1	2	2	2	2	#NULL!	#NULL!	#NULL!	2	#NULL!	#NULL!	#NULL!	1	1	2	2	1	1	2	2	1	1	2	2	1	1	2	2
2	1.6	48	2	3	1	80	1	2	1	1	1	2	2	.	1	2	2	1	1	1	1	1	2	2	2	1	2	2	2	1	2	2	2	1	1	1	1	1	1	1	2	1	2	1	1	1	2	2	2
2	1.57	55	2	2	1	39	2	0	1	1	1	2	1	.	1	2	2	2	1	1	1	1	2	2	2	1	1	2	2	1	2	2	2	1	2	2	2	1	2	2	2	1	2	2	2	1	2	2	1
2	1.72	56	2	2	1	39	1	3	1	1	1	2	1	.	1	1	2	2	1	1	1	2	#NULL!	#NULL!	#NULL!	1	1	1	1	1	1	1	1	1	1	1	1	1	1	1	1	1	1	1	1	1	1	1	1
2	1.65	58	1	1	1	39	1	2	1	1	1	2	1	.	1	1	1	1	1	1	1	2	#NULL!	#NULL!	#NULL!	1	1	1	1	2	#NULL!	#NULL!	#NULL!	1	1	1	1	1	1	1	1	1	1	1	1	1	1	1	1
2	1.62	53	1	1	1	56	1	3	3	1	2	2	2	.	2	2	1	2	1	1	1	1	1	2	2	2	#NULL!	#NULL!	#NULL!	2	#NULL!	#NULL!	#NULL!	2	#NULL!	#NULL!	#NULL!	1	1	1	1	2	#NULL!	#NULL!	#NULL!	2	#NULL!	#NULL!	#NULL!
1	1.6	57	2	4	1	56	1	3	3	1	1	1	1	.	1	2	2	2	1	2	1	2	#NULL!	#NULL!	#NULL!	2	#NULL!	#NULL!	#NULL!	2	#NULL!	#NULL!	#NULL!	2	#NULL!	#NULL!	#NULL!	1	1	1	2	1	2	2	2	2	#NULL!	#NULL!	#NULL!
1	1.69	56	2	2	1	40	1	4	3	1	2	2	2	.	2	1	1	1	1	2	1	1	1	2	2	1	1	2	2	2	2	2	#NULL!	2	#NULL!	#NULL!	#NULL!	1	1	2	1	1	1	2	1	1	2	2	2
2	1.65	50	2	4	1	39	1	2	3	1	2	2	2	.	1	1	1	1	1	2	2	2	#NULL!	#NULL!	#NULL!	2	#NULL!	#NULL!	#NULL!	2	#NULL!	#NULL!	#NULL!	2	#NULL!	#NULL!	#NULL!	2	#NULL!	#NULL!	#NULL!	2	#NULL!	#NULL!	#NULL!	2	#NULL!	#NULL!	#NULL!
2	1.58	57	1	1	1	39	2	0	3	1	2	2	2	.	2	1	2	1	1	1	1	1	2	2	2	2	#NULL!	#NULL!	#NULL!	2	#NULL!	#NULL!	#NULL!	2	#NULL!	#NULL!	#NULL!	1	2	2	2	1	2	2	2	2	#NULL!	#NULL!	#NULL!
1	1.68	56	1	1	1	56	1	5	1	1	2	2	2	.	1	2	2	2	2	1	1	2	#NULL!	#NULL!	#NULL!	2	#NULL!	#NULL!	#NULL!	2	#NULL!	#NULL!	#NULL!	2	#NULL!	#NULL!	#NULL!	2	#NULL!	#NULL!	#NULL!	1	1	2	1	1	2	2	2
1	1.7	59	2	4	1	39	1	2	3	1	2	2	2	.	1	2	2	2	2	1	1	1	2	2	2	2	#NULL!	#NULL!	#NULL!	2	#NULL!	#NULL!	#NULL!	2	#NULL!	#NULL!	#NULL!	1	2	2	1	1	2	2	2	1	1	2	2
2	1.6	52	2	2	1	40	1	3	1	1	1	2	1	.	1	1	1	1	1	2	1	2	#NULL!	#NULL!	#NULL!	2	#NULL!	#NULL!	#NULL!	2	#NULL!	#NULL!	#NULL!	2	#NULL!	#NULL!	#NULL!	1	2	2	2	1	1	2	1	2	#NULL!	#NULL!	#NULL!
1	1.65	60	1	1	1	40	1	3	1	1	1	2	1	.	1	1	1	2	1	1	1	2	#NULL!	#NULL!	#NULL!	2	#NULL!	#NULL!	#NULL!	2	#NULL!	#NULL!	#NULL!	2	#NULL!	#NULL!	#NULL!	1	1	2	1	1	1	2	1	2	#NULL!	#NULL!	#NULL!
1	1.63	52	1	1	1	36	1	3	1	1	1	2	1	.	1	1	1	2	1	2	1	2	#NULL!	#NULL!	#NULL!	2	#NULL!	#NULL!	#NULL!	2	#NULL!	#NULL!	#NULL!	2	#NULL!	#NULL!	#NULL!	2	#NULL!	#NULL!	#NULL!	1	1	2	1	2	#NULL!	#NULL!	#NULL!
2	1.69	62	2	4	1	36	1	2	1	1	1	2	1	.	1	1	1	1	1	2	1	2	#NULL!	#NULL!	#NULL!	2	#NULL!	#NULL!	#NULL!	2	#NULL!	#NULL!	#NULL!	2	#NULL!	#NULL!	#NULL!	1	2	2	2	1	1	2	2	2	#NULL!	#NULL!	#NULL!
2	1.58	57	2	4	1	40	1	2	1	1	1	2	1	.	1	1	1	2	1	1	1	2	#NULL!	#NULL!	#NULL!	2	#NULL!	#NULL!	#NULL!	2	#NULL!	#NULL!	#NULL!	2	#NULL!	#NULL!	#NULL!	1	2	2	1	1	2	2	1	2	#NULL!	#NULL!	#NULL!
2	1.69	63	2	4	1	36	1	2	1	1	1	2	1	.	1	1	1	1	1	1	1	2	#NULL!	#NULL!	#NULL!	2	#NULL!	#NULL!	#NULL!	2	#NULL!	#NULL!	#NULL!	2	#NULL!	#NULL!	#NULL!	1	1	2	1	1	1	2	1	2	#NULL!	#NULL!	#NULL!
1	1.73	68	1	1	2	36	1	3	1	1	1	2	1	.	1	1	1	2	1	1	1	2	#NULL!	#NULL!	#NULL!	2	#NULL!	#NULL!	#NULL!	2	#NULL!	#NULL!	#NULL!	2	#NULL!	#NULL!	#NULL!	1	2	2	2	1	1	2	1	2	#NULL!	#NULL!	#NULL!
2	1.67	67	2	4	2	91	1	3	1	1	1	1	1	.	1	1	1	1	1	1	1	1	1	2	2	1	1	1	1	1	1	1	1	2	#NULL!	#NULL!	#NULL!	1	1	1	1	1	1	1	1	1	1	1	1
2	1.65	50	1	1	1	98	1	3	1	1	1	1	1	.	1	1	2	2	1	1	2	2	#NULL!	#NULL!	#NULL!	2	#NULL!	#NULL!	#NULL!	2	#NULL!	#NULL!	#NULL!	2	#NULL!	#NULL!	#NULL!	2	#NULL!	#NULL!	#NULL!	2	#NULL!	#NULL!	#NULL!	2	#NULL!	#NULL!	#NULL!
1	1.69	75	1	1	2	100	2	0	1	1	1	1	1	.	1	2	1	1	1	2	2	2	#NULL!	#NULL!	#NULL!	2	#NULL!	#NULL!	#NULL!	2	#NULL!	#NULL!	#NULL!	2	#NULL!	#NULL!	#NULL!	2	#NULL!	#NULL!	#NULL!	2	#NULL!	#NULL!	#NULL!	2	#NULL!	#NULL!	#NULL!
2	1.6	55	2	2	2	98	1	3	1	1	1	2	2	.	1	2	1	1	2	1	2	2	#NULL!	#NULL!	#NULL!	2	#NULL!	#NULL!	#NULL!	2	#NULL!	#NULL!	#NULL!	2	#NULL!	#NULL!	#NULL!	2	#NULL!	#NULL!	#NULL!	2	#NULL!	#NULL!	#NULL!	2	#NULL!	#NULL!	#NULL!
2	1.6	52	2	3	2	90	1	3	1	1	1	1	1	.	1	2	1	1	1	2	2	2	#NULL!	#NULL!	#NULL!	2	#NULL!	#NULL!	#NULL!	2	#NULL!	#NULL!	#NULL!	2	#NULL!	#NULL!	#NULL!	2	#NULL!	#NULL!	#NULL!	2	#NULL!	#NULL!	#NULL!	2	#NULL!	#NULL!	#NULL!
2	1.67	67	2	4	2	103	1	3	1	1	1	1	2	.	1	2	1	1	2	1	1	1	2	2	2	2	#NULL!	#NULL!	#NULL!	2	#NULL!	#NULL!	#NULL!	2	#NULL!	#NULL!	#NULL!	1	1	1	2	1	1	1	1	2	#NULL!	#NULL!	#NULL!
2	1.65	46	1	1	1	48	1	2	1	1	1	2	2	.	1	1	2	2	1	2	1	2	#NULL!	#NULL!	#NULL!	2	#NULL!	#NULL!	#NULL!	2	#NULL!	#NULL!	#NULL!	1	2	2	2	2	#NULL!	#NULL!	#NULL!	1	2	1	2	2	#NULL!	#NULL!	#NULL!
2	1.64	48	1	1	1	98	1	3	1	1	1	1	1	.	1	1	1	1	1	2	2	2	#NULL!	#NULL!	#NULL!	2	#NULL!	#NULL!	#NULL!	2	#NULL!	#NULL!	#NULL!	2	#NULL!	#NULL!	#NULL!	2	#NULL!	#NULL!	#NULL!	2	#NULL!	#NULL!	#NULL!	2	#NULL!	#NULL!	#NULL!
1	1.68	60	2	4	2	103	1	3	1	1	1	2	1	.	2	2	1	1	2	2	1	2	#NULL!	#NULL!	#NULL!	2	#NULL!	#NULL!	#NULL!	2	#NULL!	#NULL!	#NULL!	2	#NULL!	#NULL!	#NULL!	2	#NULL!	#NULL!	#NULL!	1	1	1	2	2	#NULL!	#NULL!	#NULL!
2	1.57	52	2	4	2	40	2	0	1	1	1	1	1	.	1	2	1	1	1	2	1	1	2	2	2	2	#NULL!	#NULL!	#NULL!	1	2	2	2	2	#NULL!	#NULL!	#NULL!	2	#NULL!	#NULL!	#NULL!	1	1	1	1	1	2	2	2
1	1.68	58	2	5	2	103	1	3	1	1	1	2	1	.	2	2	1	1	2	2	1	2	#NULL!	#NULL!	#NULL!	2	#NULL!	#NULL!	#NULL!	2	#NULL!	#NULL!	#NULL!	2	#NULL!	#NULL!	#NULL!	2	#NULL!	#NULL!	#NULL!	1	1	1	1	2	#NULL!	#NULL!	#NULL!
1	1.72	86	2	4	1	40	1	3	1	1	1	2	2	.	1	2	1	2	1	1	1	1	2	2	2	1	2	2	2	1	2	2	2	1	2	2	2	1	2	2	2	1	2	2	2	2	#NULL!	#NULL!	#NULL!
1	1.69	56	1	1	3	56	1	2	1	2	1	2	2	.	1	1	2	2	1	2	1	2	#NULL!	#NULL!	#NULL!	2	#NULL!	#NULL!	#NULL!	2	#NULL!	#NULL!	#NULL!	2	#NULL!	#NULL!	#NULL!	2	#NULL!	#NULL!	#NULL!	1	2	2	1	2	#NULL!	#NULL!	#NULL!
2	1.59	54	2	3	2	40	1	3	1	2	1	2	2	.	1	2	2	2	2	1	1	1	1	2	2	1	1	2	1	1	2	2	2	1	1	2	1	1	1	2	1	1	1	2	1	1	2	2	2
2	1.56	50	1	1	1	40	2	0	1	1	1	1	1	.	1	2	1	1	1	2	1	1	1	2	2	2	#NULL!	#NULL!	#NULL!	2	#NULL!	#NULL!	#NULL!	1	2	2	2	1	1	2	2	2	#NULL!	#NULL!	#NULL!	2	#NULL!	#NULL!	#NULL!
1	1.67	63	2	4	2	80	1	2	1	1	1	1	1	.	1	1	1	1	1	2	1	1	2	2	2	1	2	2	2	2	#NULL!	#NULL!	#NULL!	2	#NULL!	#NULL!	#NULL!	1	2	2	2	1	1	2	1	1	2	2	1
2	1.65	56	2	4	2	80	1	2	1	1	1	1	1	.	1	2	1	2	1	1	2	2	#NULL!	#NULL!	#NULL!	2	#NULL!	#NULL!	#NULL!	2	#NULL!	#NULL!	#NULL!	2	#NULL!	#NULL!	#NULL!	2	#NULL!	#NULL!	#NULL!	2	#NULL!	#NULL!	#NULL!	2	#NULL!	#NULL!	#NULL!
2	1.6	41	2	4	1	80	1	2	1	2	1	1	1	.	1	2	1	2	1	2	1	2	#NULL!	#NULL!	#NULL!	2	#NULL!	#NULL!	#NULL!	2	#NULL!	#NULL!	#NULL!	2	#NULL!	#NULL!	#NULL!	1	2	2	2	1	2	2	2	2	#NULL!	#NULL!	#NULL!
1	1.67	67	2	4	2	70	1	2	1	1	2	2	2	.	1	1	1	2	2	2	1	1	2	2	1	2	#NULL!	#NULL!	#NULL!	2	#NULL!	#NULL!	#NULL!	2	#NULL!	#NULL!	#NULL!	2	#NULL!	#NULL!	#NULL!	1	2	2	1	1	2	2	2
2	1.62	62	2	4	2	40	2	0	1	1	2	2	2	.	1	2	1	1	1	2	1	2	#NULL!	#NULL!	#NULL!	1	2	2	1	2	#NULL!	#NULL!	#NULL!	1	2	2	2	1	2	2	1	1	2	2	2	1	2	2	2
1	1.6	55	1	1	1	56	1	3	1	1	2	2	2	.	1	2	1	1	2	1	1	2	#NULL!	#NULL!	#NULL!	1	2	2	2	2	#NULL!	#NULL!	#NULL!	1	2	2	2	2	#NULL!	#NULL!	#NULL!	1	2	2	2	2	#NULL!	#NULL!	#NULL!
2	1.58	48	2	3	1	156	1	7	1	2	1	2	2	.	1	1	1	1	1	2	2	2	#NULL!	#NULL!	#NULL!	2	#NULL!	#NULL!	#NULL!	2	#NULL!	#NULL!	#NULL!	2	#NULL!	#NULL!	#NULL!	2	#NULL!	#NULL!	#NULL!	2	#NULL!	#NULL!	#NULL!	2	#NULL!	#NULL!	#NULL!
1	1.7	68	1	6	1	161	1	3	1	2	1	2	2	.	1	1	1	2	1	2	1	2	#NULL!	#NULL!	#NULL!	2	#NULL!	#NULL!	#NULL!	2	#NULL!	#NULL!	#NULL!	2	#NULL!	#NULL!	#NULL!	1	2	2	2	1	2	2	2	1	2	2	2
1	1.78	68	1	6	1	150	1	4	1	1	1	2	1	.	1	1	1	1	1	2	2	2	#NULL!	#NULL!	#NULL!	2	#NULL!	#NULL!	#NULL!	2	#NULL!	#NULL!	#NULL!	2	#NULL!	#NULL!	#NULL!	2	#NULL!	#NULL!	#NULL!	2	#NULL!	#NULL!	#NULL!	2	#NULL!	#NULL!	#NULL!
2	1.6	48	2	8	1	165	1	7	1	1	2	2	2	.	1	2	1	2	1	1	2	2	#NULL!	#NULL!	#NULL!	2	#NULL!	#NULL!	#NULL!	2	#NULL!	#NULL!	#NULL!	2	#NULL!	#NULL!	#NULL!	2	#NULL!	#NULL!	#NULL!	2	#NULL!	#NULL!	#NULL!	2	#NULL!	#NULL!	#NULL!
1	1.85	77	2	4	3	136	1	3	1	2	1	2	1	.	1	1	1	2	2	1	1	2	#NULL!	#NULL!	#NULL!	1	2	2	2	2	#NULL!	#NULL!	#NULL!	2	#NULL!	#NULL!	#NULL!	1	2	2	2	1	2	2	2	2	#NULL!	#NULL!	#NULL!
2	1.61	54	1	1	2	40	2	0	1	1	1	1	1	.	1	2	1	1	1	2	1	2	#NULL!	#NULL!	#NULL!	2	#NULL!	#NULL!	#NULL!	2	#NULL!	#NULL!	#NULL!	2	#NULL!	#NULL!	#NULL!	2	#NULL!	#NULL!	#NULL!	1	2	2	2	2	#NULL!	#NULL!	#NULL!
2	1.56	60	2	5	2	90	1	3	1	1	1	2	1	.	2	1	2	1	1	1	2	2	#NULL!	#NULL!	#NULL!	2	#NULL!	#NULL!	#NULL!	2	#NULL!	#NULL!	#NULL!	2	#NULL!	#NULL!	#NULL!	2	#NULL!	#NULL!	#NULL!	2	#NULL!	#NULL!	#NULL!	2	#NULL!	#NULL!	#NULL!
2	1.6	61	2	8	1	70	1	2	1	1	1	2	1	.	2	2	1	1	1	2	2	2	#NULL!	#NULL!	#NULL!	2	#NULL!	#NULL!	#NULL!	2	#NULL!	#NULL!	#NULL!	2	#NULL!	#NULL!	#NULL!	2	#NULL!	#NULL!	#NULL!	2	#NULL!	#NULL!	#NULL!	2	#NULL!	#NULL!	#NULL!
2	1.6	58	2	4	1	80	1	4	1	1	1	2	1	.	2	2	1	1	1	2	1	1	2	2	2	1	2	2	2	1	2	2	2	1	2	2	2	1	2	2	2	1	2	2	2	1	2	2	2
2	1.5	60	2	2	1	100	1	3	1	1	1	1	1	.	1	2	1	1	1	1	1	1	2	2	2	1	2	2	2	1	2	2	2	1	2	2	2	1	2	2	2	1	2	2	2	1	2	2	2
2	1.62	67	2	3	2	90	1	3	1	1	1	2	1	.	1	1	1	1	1	2	1	1	1	2	2	2	#NULL!	#NULL!	#NULL!	1	2	2	2	2	#NULL!	#NULL!	#NULL!	1	2	2	2	1	2	2	2	1	2	2	2
1	1.71	60	1	2	2	42	2	0	1	1	1	2	2	.	1	1	1	1	1	2	2	2	#NULL!	#NULL!	#NULL!	2	#NULL!	#NULL!	#NULL!	2	#NULL!	#NULL!	#NULL!	2	#NULL!	#NULL!	#NULL!	2	#NULL!	#NULL!	#NULL!	2	#NULL!	#NULL!	#NULL!	2	#NULL!	#NULL!	#NULL!
2	1.58	57	1	1	2	80	1	3	1	1	2	2	2	.	1	1	1	1	1	2	1	2	#NULL!	#NULL!	#NULL!	2	#NULL!	#NULL!	#NULL!	2	#NULL!	#NULL!	#NULL!	2	#NULL!	#NULL!	#NULL!	1	2	2	2	1	2	2	2	1	2	2	2
1	1.67	60	1	1	2	39	1	1	1	1	1	2	2	.	1	1	2	1	1	2	1	2	#NULL!	#NULL!	#NULL!	2	#NULL!	#NULL!	#NULL!	2	#NULL!	#NULL!	#NULL!	2	#NULL!	#NULL!	#NULL!	2	#NULL!	#NULL!	#NULL!	1	2	1	2	1	2	1	2
1	1.67	58	2	3	1	39	2	0	1	1	2	2	2	.	1	1	2	1	1	1	1	2	#NULL!	#NULL!	#NULL!	1	1	2	2	2	#NULL!	#NULL!	#NULL!	2	#NULL!	#NULL!	#NULL!	2	#NULL!	#NULL!	#NULL!	1	2	1	1	2	#NULL!	#NULL!	#NULL!
1	1.69	54	2	3	1	80	1	3	1	1	2	2	2	.	1	1	1	1	1	1	1	1	2	2	2	1	1	2	2	2	#NULL!	#NULL!	#NULL!	2	#NULL!	#NULL!	#NULL!	2	#NULL!	#NULL!	#NULL!	2	#NULL!	#NULL!	#NULL!	2	#NULL!	#NULL!	#NULL!
1	1.75	56	1	1	2	40	1	3	1	1	1	2	2	.	1	1	1	1	1	2	1	1	1	1	1	1	2	2	2	2	#NULL!	#NULL!	#NULL!	2	#NULL!	#NULL!	#NULL!	2	#NULL!	#NULL!	#NULL!	1	2	2	1	2	#NULL!	#NULL!	#NULL!
2	1.56	55	2	4	1	50	1	1	1	1	2	2	2	.	2	1	1	1	1	2	1	2	#NULL!	#NULL!	#NULL!	1	2	1	2	2	#NULL!	#NULL!	#NULL!	1	2	1	2	1	2	1	2	1	2	1	2	1	2	1	2
2	1.6	75	2	4	1	60	1	4	1	2	2	2	2	.	1	2	1	1	2	1	1	1	1	2	1	1	1	2	1	1	1	2	2	1	2	1	2	1	2	2	1	1	1	2	1	1	2	2	1
1	1.64	58	1	5	3	150	1	3	1	1	1	2	2	.	2	1	1	2	1	2	1	1	1	2	1	1	1	2	1	1	1	2	1	1	1	1	1	1	1	1	1	1	1	1	1	1	1	1	1
2	1.63	58	2	5	1	40	1	2	1	2	1	2	2	.	2	1	1	1	1	2	1	1	1	2	1	1	1	2	1	1	1	2	1	1	1	2	1	1	1	2	1	1	1	2	1	1	1	2	1
2	1.55	57	2	6	2	40	1	3	1	1	1	2	1	.	2	2	2	1	1	2	1	1	1	2	2	2	#NULL!	#NULL!	#NULL!	1	1	2	2	1	1	2	1	1	1	1	2	1	1	1	2	1	2	2	1
1	1.75	74	2	4	1	48	1	2	2	1	2	2	2	.	1	2	1	1	1	1	2	2	#NULL!	#NULL!	#NULL!	2	#NULL!	#NULL!	#NULL!	2	#NULL!	#NULL!	#NULL!	2	#NULL!	#NULL!	#NULL!	2	#NULL!	#NULL!	#NULL!	2	#NULL!	#NULL!	#NULL!	2	#NULL!	#NULL!	#NULL!
2	1.67	52	1	1	2	48	1	4	2	1	1	1	1	.	1	1	1	1	1	2	2	2	#NULL!	#NULL!	#NULL!	2	#NULL!	#NULL!	#NULL!	2	#NULL!	#NULL!	#NULL!	2	#NULL!	#NULL!	#NULL!	2	#NULL!	#NULL!	#NULL!	2	#NULL!	#NULL!	#NULL!	2	#NULL!	#NULL!	#NULL!
1	1.66	70	2	2	3	120	2	#NULL!	2	1	2	2	2	.	1	1	2	1	1	2	2	2	#NULL!	#NULL!	#NULL!	2	#NULL!	#NULL!	#NULL!	2	#NULL!	#NULL!	#NULL!	2	#NULL!	#NULL!	#NULL!	2	#NULL!	#NULL!	#NULL!	2	#NULL!	#NULL!	#NULL!	2	#NULL!	#NULL!	#NULL!
2	1.63	43	1	1	1	48	2	0	2	1	2	2	2	.	1	1	1	1	1	2	1	2	#NULL!	#NULL!	#NULL!	2	#NULL!	#NULL!	#NULL!	2	#NULL!	#NULL!	#NULL!	2	#NULL!	#NULL!	#NULL!	2	#NULL!	#NULL!	#NULL!	1	2	2	2	2	#NULL!	#NULL!	#NULL!
1	1.7	67	2	3	3	90	1	4	2	1	1	1	1	monthly rotation	1	2	2	1	1	2	2	2	#NULL!	#NULL!	#NULL!	2	#NULL!	#NULL!	#NULL!	2	#NULL!	#NULL!	#NULL!	2	#NULL!	#NULL!	#NULL!	2	#NULL!	#NULL!	#NULL!	2	#NULL!	#NULL!	#NULL!	2	#NULL!	#NULL!	#NULL!
2	1.53	43	1	3	2	40	2	0	2	2	1	2	2	.	1	2	2	2	2	1	1	2	#NULL!	#NULL!	#NULL!	2	#NULL!	#NULL!	#NULL!	2	#NULL!	#NULL!	#NULL!	2	#NULL!	#NULL!	#NULL!	2	#NULL!	#NULL!	#NULL!	1	1	2	2	1	2	2	2
2	1.6	57	2	2	2	90	1	5	2	1	2	2	2	.	1	2	1	1	1	2	2	2	#NULL!	#NULL!	#NULL!	2	#NULL!	#NULL!	#NULL!	2	#NULL!	#NULL!	#NULL!	2	#NULL!	#NULL!	#NULL!	2	#NULL!	#NULL!	#NULL!	2	#NULL!	#NULL!	#NULL!	2	#NULL!	#NULL!	#NULL!
1	1.69	70	1	1	1	56	2	0	2	1	1	1	1	.	1	2	1	2	1	2	2	2	#NULL!	#NULL!	#NULL!	2	#NULL!	#NULL!	#NULL!	2	#NULL!	#NULL!	#NULL!	2	#NULL!	#NULL!	#NULL!	2	#NULL!	#NULL!	#NULL!	2	#NULL!	#NULL!	#NULL!	2	#NULL!	#NULL!	#NULL!
1	1.7	80	2	3	3	40	1	2	2	1	1	1	2	.	1	1	1	1	1	2	1	1	2	2	2	1	2	2	2	1	2	2	2	1	1	2	2	1	1	2	2	1	2	2	2	1	2	2	2
2	1.54	60	1	1	2	56	2	0	1	1	2	2	2	.	2	2	2	1	1	2	1	1	2	2	2	1	2	2	2	1	2	2	2	1	2	2	2	1	2	2	2	1	2	2	2	1	2	2	2
1	1.6	65	2	3	2	56	1	2	2	1	2	2	2	.	1	1	1	1	1	2	1	1	2	2	2	2	#NULL!	#NULL!	#NULL!	2	#NULL!	#NULL!	#NULL!	2	#NULL!	#NULL!	#NULL!	2	#NULL!	#NULL!	#NULL!	1	1	1	2	2	#NULL!	#NULL!	#NULL!
1	1.6	77	1	1	2	39	1	3	2	1	2	2	2	.	1	1	1	1	1	1	1	1	1	1	1	1	1	1	1	1	1	1	1	1	1	1	1	1	1	1	1	1	1	1	1	1	1	1	1
1	1.75	60	2	3	2	56	2	0	2	1	1	1	1	.	1	1	1	1	1	2	1	2	#NULL!	#NULL!	#NULL!	2	#NULL!	#NULL!	#NULL!	2	#NULL!	#NULL!	#NULL!	2	#NULL!	#NULL!	#NULL!	1	2	2	2	1	2	2	2	2	#NULL!	#NULL!	#NULL!
1	1.7	75	2	3	1	39	1	3	2	1	2	2	2	.	2	1	1	1	1	1	2	2	#NULL!	#NULL!	#NULL!	2	#NULL!	#NULL!	#NULL!	2	#NULL!	#NULL!	#NULL!	2	#NULL!	#NULL!	#NULL!	2	#NULL!	#NULL!	#NULL!	2	#NULL!	#NULL!	#NULL!	2	#NULL!	#NULL!	#NULL!
1	1.75	75	2	2	2	72	1	2	2	1	1	2	2	.	1	2	1	1	2	1	1	1	1	1	1	1	1	2	2	2	#NULL!	#NULL!	#NULL!	1	1	1	2	1	1	1	1	1	2	1	1	1	1	1	1
1	1.79	65	2	2	2	39	2	0	2	2	1	2	2	.	1	2	2	2	1	2	1	1	2	2	2	1	2	2	2	1	2	2	2	1	2	2	2	2	#NULL!	#NULL!	#NULL!	2	#NULL!	#NULL!	#NULL!	1	2	2	2
2	1.6	58	2	5	1	39	2	3	2	2	2	1	2	.	1	2	1	1	1	1	1	1	2	2	2	1	2	2	2	1	2	2	2	1	2	2	2	1	2	2	2	1	2	2	2	1	2	2	2
1	1.68	72	3	1	2	56	2	0	2	1	2	2	2	.	1	1	1	1	1	1	1	1	1	1	1	1	1	1	1	1	1	1	1	1	1	1	1	1	1	1	1	1	1	1	1	1	1	1	1
1	1.75	80	1	1	2	39	2	0	2	1	2	2	2	.	1	2	2	1	1	1	1	2	#NULL!	#NULL!	#NULL!	1	2	2	2	2	#NULL!	#NULL!	#NULL!	1	1	1	2	1	2	2	2	2	#NULL!	#NULL!	#NULL!	1	2	2	2
1	1.76	67	2	2	1	105	1	4	2	1	1	1	1	.	1	1	1	2	1	2	1	1	1	1	2	2	#NULL!	#NULL!	#NULL!	2	#NULL!	#NULL!	#NULL!	2	#NULL!	#NULL!	#NULL!	1	1	1	1	1	1	1	1	1	1	1	2
1	1.66	56	1	1	3	96	2	0	2	1	1	1	1	.	1	1	2	1	1	2	1	2	#NULL!	#NULL!	#NULL!	2	#NULL!	#NULL!	#NULL!	2	#NULL!	#NULL!	#NULL!	2	#NULL!	#NULL!	#NULL!	1	2	2	2	1	2	2	2	1	2	2	2
2	1.75	73	2	4	1	56	1	3	1	2	1	2	2	.	1	2	1	1	1	2	1	1	1	2	1	1	1	2	1	1	1	2	1	1	1	2	1	2	#NULL!	#NULL!	#NULL!	2	#NULL!	#NULL!	#NULL!	2	#NULL!	#NULL!	#NULL!
2	1.7	54	2	4	1	56	1	4	1	1	2	2	2	.	1	1	1	1	1	2	2	2	#NULL!	#NULL!	#NULL!	2	#NULL!	#NULL!	#NULL!	2	#NULL!	#NULL!	#NULL!	2	#NULL!	#NULL!	#NULL!	2	#NULL!	#NULL!	#NULL!	2	#NULL!	#NULL!	#NULL!	2	#NULL!	#NULL!	#NULL!
2	1.59	47	1	1	2	56	2	0	1	2	1	1	1	.	1	2	1	1	1	2	2	2	#NULL!	#NULL!	#NULL!	2	#NULL!	#NULL!	#NULL!	2	#NULL!	#NULL!	#NULL!	2	#NULL!	#NULL!	#NULL!	2	#NULL!	#NULL!	#NULL!	2	#NULL!	#NULL!	#NULL!	2	#NULL!	#NULL!	#NULL!
1	1.7	70	2	2	2	39	2	0	2	1	2	2	2	.	1	2	1	2	1	2	2	2	#NULL!	#NULL!	#NULL!	2	#NULL!	#NULL!	#NULL!	2	#NULL!	#NULL!	#NULL!	2	#NULL!	#NULL!	#NULL!	2	#NULL!	#NULL!	#NULL!	2	#NULL!	#NULL!	#NULL!	2	#NULL!	#NULL!	#NULL!
1	1.7	70	2	2	1	56	1	3	1	1	1	2	1	.	1	2	1	2	1	1	1	2	#NULL!	#NULL!	#NULL!	2	#NULL!	#NULL!	#NULL!	1	2	2	2	1	2	2	2	2	#NULL!	#NULL!	#NULL!	1	2	2	2	1	2	2	2
2	1.61	56	2	3	1	56	2	0	1	2	1	2	2	.	1	2	2	1	1	2	2	2	#NULL!	#NULL!	#NULL!	2	#NULL!	#NULL!	#NULL!	2	#NULL!	#NULL!	#NULL!	2	#NULL!	#NULL!	#NULL!	2	#NULL!	#NULL!	#NULL!	2	#NULL!	#NULL!	#NULL!	2	#NULL!	#NULL!	#NULL!
2	1.65	60	2	4	1	56	2	0	1	1	2	2	2	.	1	2	1	1	1	2	1	2	#NULL!	#NULL!	#NULL!	2	#NULL!	#NULL!	#NULL!	2	#NULL!	#NULL!	#NULL!	2	#NULL!	#NULL!	#NULL!	2	#NULL!	#NULL!	#NULL!	1	2	2	2	2	#NULL!	#NULL!	#NULL!
2	1.68	65	2	3	1	82	2	0	2	1	1	2	2	.	1	2	2	2	2	2	2	2	#NULL!	#NULL!	#NULL!	2	#NULL!	#NULL!	#NULL!	2	#NULL!	#NULL!	#NULL!	2	#NULL!	#NULL!	#NULL!	2	#NULL!	#NULL!	#NULL!	2	#NULL!	#NULL!	#NULL!	2	#NULL!	#NULL!	#NULL!
1	1.78	68	2	2	2	40	2	3	1	1	1	2	1	.	1	1	1	1	1	2	1	1	1	2	2	1	1	2	1	1	1	2	1	1	1	2	1	1	2	2	2	1	1	2	1	1	1	2	1
1	1.72	58	1	1	1	40	1	4	1	1	1	2	1	.	1	1	1	1	1	2	1	1	2	2	1	1	1	2	1	1	1	2	1	1	1	2	1	1	2	2	2	1	1	2	1	1	2	2	2
1	1.58	65	1	1	1	80	1	4	1	1	1	2	1	.	1	1	1	1	1	2	1	1	1	2	2	1	2	2	1	1	1	2	1	1	2	2	1	1	1	2	2	1	2	2	1	1	1	2	2
1	1.66	71	2	3	1	40	2	0	2	1	1	1	1	.	1	1	1	1	1	2	2	2	#NULL!	#NULL!	#NULL!	2	#NULL!	#NULL!	#NULL!	2	#NULL!	#NULL!	#NULL!	2	#NULL!	#NULL!	#NULL!	2	#NULL!	#NULL!	#NULL!	2	#NULL!	#NULL!	#NULL!	2	#NULL!	#NULL!	#NULL!
2	1.72	60	2	4	1	40	1	3	1	1	2	2	2	.	2	1	2	1	1	2	1	2	#NULL!	#NULL!	#NULL!	1	2	1	2	2	#NULL!	#NULL!	#NULL!	2	#NULL!	#NULL!	#NULL!	2	#NULL!	#NULL!	#NULL!	2	#NULL!	#NULL!	#NULL!	2	#NULL!	#NULL!	#NULL!
2	1.6	54	1	3	1	80	1	3	1	1	2	2	2	.	1	1	1	1	1	1	1	1	2	2	2	1	2	2	2	2	#NULL!	#NULL!	#NULL!	1	2	2	2	2	#NULL!	#NULL!	#NULL!	1	2	2	1	1	2	2	2
2	1.59	62	2	3	1	58	1	3	1	1	1	2	1	.	1	1	1	1	1	2	1	1	2	2	2	1	2	2	2	2	#NULL!	#NULL!	#NULL!	1	2	2	2	2	#NULL!	#NULL!	#NULL!	1	2	2	1	1	2	2	2
1	1.7	75	2	2	1	40	2	0	1	1	1	2	2	.	1	1	1	1	1	2	2	2	#NULL!	#NULL!	#NULL!	2	#NULL!	#NULL!	#NULL!	2	#NULL!	#NULL!	#NULL!	2	#NULL!	#NULL!	#NULL!	2	#NULL!	#NULL!	#NULL!	2	#NULL!	#NULL!	#NULL!	2	#NULL!	#NULL!	#NULL!
1	1.65	58	2	2	2	40	1	3	1	1	2	2	2	.	2	2	1	1	1	1	1	2	#NULL!	#NULL!	#NULL!	2	#NULL!	#NULL!	#NULL!	2	#NULL!	#NULL!	#NULL!	2	#NULL!	#NULL!	#NULL!	2	#NULL!	#NULL!	#NULL!	1	1	2	2	2	#NULL!	#NULL!	#NULL!
2	1.63	59	2	2	1	56	1	3	1	1	2	2	2	.	2	2	1	1	1	1	2	2	#NULL!	#NULL!	#NULL!	2	#NULL!	#NULL!	#NULL!	2	#NULL!	#NULL!	#NULL!	2	#NULL!	#NULL!	#NULL!	2	#NULL!	#NULL!	#NULL!	2	#NULL!	#NULL!	#NULL!	2	#NULL!	#NULL!	#NULL!
2	1.67	60	1	3	2	40	2	0	1	1	1	2	2	.	1	1	2	2	1	2	2	2	#NULL!	#NULL!	#NULL!	2	#NULL!	#NULL!	#NULL!	2	#NULL!	#NULL!	#NULL!	2	#NULL!	#NULL!	#NULL!	2	#NULL!	#NULL!	#NULL!	2	#NULL!	#NULL!	#NULL!	2	#NULL!	#NULL!	#NULL!
2	1.5	48	2	2	1	56	1	2	2	1	2	2	2	.	1	1	1	1	1	1	1	2	#NULL!	#NULL!	#NULL!	1	1	1	1	1	1	1	1	1	1	1	1	1	1	1	1	1	1	1	1	1	1	1	1
1	1.66	65	2	2	2	50	2	0	1	1	2	2	2	.	1	2	1	1	1	1	2	2	#NULL!	#NULL!	#NULL!	2	#NULL!	#NULL!	#NULL!	2	#NULL!	#NULL!	#NULL!	2	#NULL!	#NULL!	#NULL!	2	#NULL!	#NULL!	#NULL!	2	#NULL!	#NULL!	#NULL!	2	#NULL!	#NULL!	#NULL!
2	1.63	52	1	5	1	72	1	3	2	2	1	2	2	.	1	2	2	2	1	2	1	1	1	1	1	1	1	1	1	1	1	1	1	1	1	1	1	1	1	1	1	1	1	1	1	1	1	1	1
2	1.64	58	2	5	1	56	2	0	1	1	2	2	2	.	1	2	1	1	1	1	1	2	#NULL!	#NULL!	#NULL!	2	#NULL!	#NULL!	#NULL!	2	#NULL!	#NULL!	#NULL!	1	1	1	1	2	#NULL!	#NULL!	#NULL!	2	#NULL!	#NULL!	#NULL!	2	#NULL!	#NULL!	#NULL!
2	1.55	45	1	1	1	70	1	3	3	1	2	2	2	.	1	1	1	1	1	1	2	2	#NULL!	#NULL!	#NULL!	2	#NULL!	#NULL!	#NULL!	2	#NULL!	#NULL!	#NULL!	2	#NULL!	#NULL!	#NULL!	2	#NULL!	#NULL!	#NULL!	2	#NULL!	#NULL!	#NULL!	2	#NULL!	#NULL!	#NULL!
2	1.63	70	2	5	2	56	2	0	1	2	1	2	2	.	1	1	2	2	2	1	1	2	#NULL!	#NULL!	#NULL!	2	#NULL!	#NULL!	#NULL!	2	#NULL!	#NULL!	#NULL!	1	2	2	2	2	#NULL!	#NULL!	#NULL!	2	#NULL!	#NULL!	#NULL!	2	#NULL!	#NULL!	#NULL!
1	1.73	68	2	2	1	56	1	2	2	2	1	2	2	.	1	1	1	2	1	2	2	2	#NULL!	#NULL!	#NULL!	2	#NULL!	#NULL!	#NULL!	2	#NULL!	#NULL!	#NULL!	2	#NULL!	#NULL!	#NULL!	2	#NULL!	#NULL!	#NULL!	2	#NULL!	#NULL!	#NULL!	2	#NULL!	#NULL!	#NULL!
2	1.58	49	1	1	2	72	1	2	2	2	2	1	2	.	1	1	1	1	1	1	2	2	#NULL!	#NULL!	#NULL!	2	#NULL!	#NULL!	#NULL!	2	#NULL!	#NULL!	#NULL!	2	#NULL!	#NULL!	#NULL!	2	#NULL!	#NULL!	#NULL!	2	#NULL!	#NULL!	#NULL!	2	#NULL!	#NULL!	#NULL!
2	1.68	74	2	3	2	56	2	0	1	2	1	2	2	.	1	2	1	1	1	2	2	2	#NULL!	#NULL!	#NULL!	2	#NULL!	#NULL!	#NULL!	2	#NULL!	#NULL!	#NULL!	2	#NULL!	#NULL!	#NULL!	2	#NULL!	#NULL!	#NULL!	2	#NULL!	#NULL!	#NULL!	2	#NULL!	#NULL!	#NULL!
1	1.72	69	1	1	2	39	1	3	2	1	2	2	2	.	1	2	1	1	1	2	1	2	#NULL!	#NULL!	#NULL!	1	2	2	2	2	#NULL!	#NULL!	#NULL!	2	#NULL!	#NULL!	#NULL!	1	2	2	2	1	2	2	2	2	#NULL!	#NULL!	#NULL!
1	1.65	53	1	1	2	39	1	2	2	1	2	2	2	.	1	1	2	2	1	2	2	2	#NULL!	#NULL!	#NULL!	2	#NULL!	#NULL!	#NULL!	2	#NULL!	#NULL!	#NULL!	2	#NULL!	#NULL!	#NULL!	2	#NULL!	#NULL!	#NULL!	2	#NULL!	#NULL!	#NULL!	2	#NULL!	#NULL!	#NULL!
2	1.56	50	2	2	2	56	1	2	2	2	2	1	2	.	1	1	1	1	1	1	2	2	#NULL!	#NULL!	#NULL!	2	#NULL!	#NULL!	#NULL!	2	#NULL!	#NULL!	#NULL!	2	#NULL!	#NULL!	#NULL!	2	#NULL!	#NULL!	#NULL!	2	#NULL!	#NULL!	#NULL!	2	#NULL!	#NULL!	#NULL!
1	1.65	60	2	4	2	65	1	2	1	1	1	1	1	.	2	1	2	2	2	1	2	2	#NULL!	#NULL!	#NULL!	2	#NULL!	#NULL!	#NULL!	2	#NULL!	#NULL!	#NULL!	2	#NULL!	#NULL!	#NULL!	2	#NULL!	#NULL!	#NULL!	2	#NULL!	#NULL!	#NULL!	2	#NULL!	#NULL!	#NULL!
1	1.74	67	2	3	1	39	2	0	1	1	2	2	2	.	1	1	2	2	2	2	2	2	#NULL!	#NULL!	#NULL!	2	#NULL!	#NULL!	#NULL!	2	#NULL!	#NULL!	#NULL!	2	#NULL!	#NULL!	#NULL!	2	#NULL!	#NULL!	#NULL!	2	#NULL!	#NULL!	#NULL!	2	#NULL!	#NULL!	#NULL!
2	1.64	50	2	2	1	56	2	0	1	2	2	2	1	.	1	1	2	2	1	2	2	2	#NULL!	#NULL!	#NULL!	2	#NULL!	#NULL!	#NULL!	2	#NULL!	#NULL!	#NULL!	2	#NULL!	#NULL!	#NULL!	2	#NULL!	#NULL!	#NULL!	2	#NULL!	#NULL!	#NULL!	2	#NULL!	#NULL!	#NULL!
1	1.7	66	2	3	2	48	1	3	2	1	2	2	2	.	2	1	1	1	1	2	2	2	#NULL!	#NULL!	#NULL!	2	#NULL!	#NULL!	#NULL!	2	#NULL!	#NULL!	#NULL!	2	#NULL!	#NULL!	#NULL!	2	#NULL!	#NULL!	#NULL!	2	#NULL!	#NULL!	#NULL!	2	#NULL!	#NULL!	#NULL!
1	1.68	60	1	1	2	80	1	2	2	1	1	2	2	.	1	2	1	1	1	2	1	1	1	2	2	2	#NULL!	#NULL!	#NULL!	1	2	2	2	2	#NULL!	#NULL!	#NULL!	1	1	1	2	2	#NULL!	#NULL!	#NULL!	2	#NULL!	#NULL!	#NULL!
1	1.72	64	1	1	2	78	1	3	1	1	2	2	2	.	1	2	2	1	1	2	2	2	#NULL!	#NULL!	#NULL!	2	#NULL!	#NULL!	#NULL!	2	#NULL!	#NULL!	#NULL!	2	#NULL!	#NULL!	#NULL!	2	#NULL!	#NULL!	#NULL!	2	#NULL!	#NULL!	#NULL!	2	#NULL!	#NULL!	#NULL!
1	1.64	53	2	3	1	40	1	4	2	2	1	2	2	.	1	2	1	1	1	1	1	1	1	1	1	1	1	1	1	1	1	1	1	1	1	1	1	1	1	1	1	1	1	1	1	1	1	1	1
2	1.59	54	2	3	1	56	1	2	1	1	2	2	1	.	1	2	2	1	1	1	1	2	#NULL!	#NULL!	#NULL!	2	#NULL!	#NULL!	#NULL!	2	#NULL!	#NULL!	#NULL!	1	2	2	2	2	#NULL!	#NULL!	#NULL!	2	#NULL!	#NULL!	#NULL!	2	#NULL!	#NULL!	#NULL!
2	1.5	50	2	3	1	56	1	2	1	1	1	2	1	.	1	2	2	2	1	1	2	2	#NULL!	#NULL!	#NULL!	2	#NULL!	#NULL!	#NULL!	2	#NULL!	#NULL!	#NULL!	2	#NULL!	#NULL!	#NULL!	2	#NULL!	#NULL!	#NULL!	2	#NULL!	#NULL!	#NULL!	2	#NULL!	#NULL!	#NULL!
2	1.65	52	2	3	1	40	1	2	1	1	1	2	1	.	1	1	1	2	1	1	1	2	#NULL!	#NULL!	#NULL!	2	#NULL!	#NULL!	#NULL!	2	#NULL!	#NULL!	#NULL!	2	#NULL!	#NULL!	#NULL!	1	2	2	2	2	#NULL!	#NULL!	#NULL!	2	#NULL!	#NULL!	#NULL!
2	1.46	48	2	3	2	39	1	3	2	2	2	2	1	.	1	1	1	1	1	1	1	1	1	1	1	1	1	1	1	1	1	1	1	1	1	1	1	1	1	1	1	1	1	1	1	1	1	1	1
1	1.85	83	2	3	2	39	2	0	2	2	2	1	2	.	1	2	1	1	1	2	1	2	#NULL!	#NULL!	#NULL!	2	#NULL!	#NULL!	#NULL!	2	#NULL!	#NULL!	#NULL!	2	#NULL!	#NULL!	#NULL!	1	1	1	1	1	1	1	1	1	1	1	1
1	1.75	53	1	1	2	40	2	0	2	1	2	2	2	.	1	1	1	1	1	2	1	2	#NULL!	#NULL!	#NULL!	2	#NULL!	#NULL!	#NULL!	2	#NULL!	#NULL!	#NULL!	2	#NULL!	#NULL!	#NULL!	2	#NULL!	#NULL!	#NULL!	1	1	2	2	1	1	2	2
2	1.68	80	1	2	1	39	1	3	2	1	2	2	2	.	1	2	1	1	1	1	1	1	1	1	1	2	#NULL!	#NULL!	#NULL!	1	1	1	1	2	#NULL!	#NULL!	#NULL!	2	#NULL!	#NULL!	#NULL!	2	#NULL!	#NULL!	#NULL!	2	#NULL!	#NULL!	#NULL!
1	1.65	56	2	4	1	39	2	0	2	1	2	2	2	.	1	2	1	1	1	2	1	2	#NULL!	#NULL!	#NULL!	2	#NULL!	#NULL!	#NULL!	2	#NULL!	#NULL!	#NULL!	1	2	2	1	1	2	2	1	2	#NULL!	#NULL!	#NULL!	1	2	2	2
1	1.62	73	2	2	2	40	1	3	1	2	1	2	2	.	1	1	2	1	1	1	2	2	#NULL!	#NULL!	#NULL!	2	#NULL!	#NULL!	#NULL!	2	#NULL!	#NULL!	#NULL!	2	#NULL!	#NULL!	#NULL!	2	#NULL!	#NULL!	#NULL!	2	#NULL!	#NULL!	#NULL!	2	#NULL!	#NULL!	#NULL!
1	1.75	75	2	3	1	40	1	3	1	1	2	2	2	.	1	1	1	1	1	2	1	1	2	2	2	2	#NULL!	#NULL!	#NULL!	2	#NULL!	#NULL!	#NULL!	1	2	2	2	1	2	2	2	1	2	2	2	2	#NULL!	#NULL!	#NULL!
2	1.63	58	1	1	1	39	1	3	2	1	2	2	2	.	1	1	1	1	1	1	1	1	2	2	2	1	2	2	2	2	#NULL!	#NULL!	#NULL!	2	#NULL!	#NULL!	#NULL!	1	2	2	2	1	2	2	2	2	#NULL!	#NULL!	#NULL!
1	1.65	62	1	1	2	39	1	3	1	1	2	2	2	.	2	1	2	1	1	2	1	2	#NULL!	#NULL!	#NULL!	2	#NULL!	#NULL!	#NULL!	2	#NULL!	#NULL!	#NULL!	2	#NULL!	#NULL!	#NULL!	2	#NULL!	#NULL!	#NULL!	1	2	2	2	2	#NULL!	#NULL!	#NULL!
2	1.57	53	2	2	2	39	1	3	2	1	2	2	2	.	1	1	2	1	1	2	1	1	1	1	1	1	2	2	2	1	2	2	2	1	2	2	2	1	1	1	1	1	1	1	1	1	2	2	2
2	1.62	66	2	3	2	40	2	0	2	1	2	2	2	.	1	2	1	1	1	1	1	2	#NULL!	#NULL!	#NULL!	2	#NULL!	#NULL!	#NULL!	2	#NULL!	#NULL!	#NULL!	2	#NULL!	#NULL!	#NULL!	1	2	2	2	1	2	2	2	2	#NULL!	#NULL!	#NULL!
1	1.64	67	2	2	2	40	1	3	2	1	2	2	2	.	2	1	1	1	1	2	1	2	#NULL!	#NULL!	#NULL!	2	#NULL!	#NULL!	#NULL!	2	#NULL!	#NULL!	#NULL!	2	#NULL!	#NULL!	#NULL!	1	2	2	2	1	2	2	2	2	#NULL!	#NULL!	#NULL!
2	1.5	55	2	5	2	42	1	3	1	2	2	2	1	.	1	1	2	1	1	2	1	2	#NULL!	#NULL!	#NULL!	2	#NULL!	#NULL!	#NULL!	2	#NULL!	#NULL!	#NULL!	1	2	2	2	2	#NULL!	#NULL!	#NULL!	1	2	2	2	2	#NULL!	#NULL!	#NULL!
1	1.65	55	2	3	2	45	1	3	2	1	1	1	1	.	1	1	1	1	1	2	1	1	2	2	2	2	#NULL!	#NULL!	#NULL!	1	2	2	2	2	#NULL!	#NULL!	#NULL!	2	#NULL!	#NULL!	#NULL!	1	2	2	2	1	2	2	2
1	1.72	58	1	1	1	39	1	3	2	1	1	2	2	.	1	1	2	2	1	1	1	2	#NULL!	#NULL!	#NULL!	1	2	2	2	2	#NULL!	#NULL!	#NULL!	1	2	2	2	2	#NULL!	#NULL!	#NULL!	2	#NULL!	#NULL!	#NULL!	2	#NULL!	#NULL!	#NULL!
2	1.65	52	2	4	1	43	1	3	1	1	2	2	2	.	1	1	1	1	1	1	1	2	#NULL!	#NULL!	#NULL!	1	1	2	2	2	#NULL!	#NULL!	#NULL!	2	#NULL!	#NULL!	#NULL!	1	1	2	2	1	1	2	2	2	#NULL!	#NULL!	#NULL!
2	1.5	60	1	1	1	40	2	0	1	2	1	2	1	.	1	1	2	2	1	1	2	2	#NULL!	#NULL!	#NULL!	2	#NULL!	#NULL!	#NULL!	2	#NULL!	#NULL!	#NULL!	2	#NULL!	#NULL!	#NULL!	2	#NULL!	#NULL!	#NULL!	2	#NULL!	#NULL!	#NULL!	2	#NULL!	#NULL!	#NULL!
2	1.6	56	2	3	1	44	1	3	1	1	1	2	1	.	1	1	2	1	1	2	1	1	1	2	2	2	#NULL!	#NULL!	#NULL!	2	#NULL!	#NULL!	#NULL!	1	1	2	2	2	#NULL!	#NULL!	#NULL!	2	#NULL!	#NULL!	#NULL!	2	#NULL!	#NULL!	#NULL!
2	1.58	57	2	4	1	44	1	3	1	1	1	2	1	.	1	1	2	1	1	2	1	2	#NULL!	#NULL!	#NULL!	1	1	1	2	2	#NULL!	#NULL!	#NULL!	1	2	2	2	2	#NULL!	#NULL!	#NULL!	2	#NULL!	#NULL!	#NULL!	2	#NULL!	#NULL!	#NULL!
2	1.5	50	1	1	2	45	1	3	1	1	2	2	2	.	1	2	2	2	1	2	1	2	#NULL!	#NULL!	#NULL!	1	2	2	2	1	2	2	2	2	#NULL!	#NULL!	#NULL!	1	2	2	2	1	1	2	2	2	#NULL!	#NULL!	#NULL!
1	1.6	66	1	1	1	45	1	3	1	2	1	2	2	.	1	2	1	1	2	2	1	1	2	2	2	2	#NULL!	#NULL!	#NULL!	2	#NULL!	#NULL!	#NULL!	2	#NULL!	#NULL!	#NULL!	1	1	1	1	1	1	1	1	1	1	1	1
1	1.74	58	1	1	2	40	2	0	1	2	2	2	1	.	1	2	1	2	1	2	1	2	#NULL!	#NULL!	#NULL!	1	2	2	2	2	#NULL!	#NULL!	#NULL!	2	#NULL!	#NULL!	#NULL!	1	2	2	2	1	2	2	1	2	#NULL!	#NULL!	#NULL!
2	1.7	82	2	3	1	40	1	3	1	2	1	2	2	.	1	1	1	1	1	1	1	2	#NULL!	#NULL!	#NULL!	2	#NULL!	#NULL!	#NULL!	2	#NULL!	#NULL!	#NULL!	1	2	2	2	2	#NULL!	#NULL!	#NULL!	1	2	2	2	1	2	2	2
1	1.6	60	1	1	1	44	1	2	1	2	2	2	1	.	1	2	2	2	1	1	2	2	#NULL!	#NULL!	#NULL!	2	#NULL!	#NULL!	#NULL!	2	#NULL!	#NULL!	#NULL!	2	#NULL!	#NULL!	#NULL!	2	#NULL!	#NULL!	#NULL!	2	#NULL!	#NULL!	#NULL!	2	#NULL!	#NULL!	#NULL!
2	1.56	57	1	1	1	84	1	2	1	1	2	2	2	.	1	2	2	2	1	1	2	2	#NULL!	#NULL!	#NULL!	2	#NULL!	#NULL!	#NULL!	2	#NULL!	#NULL!	#NULL!	2	#NULL!	#NULL!	#NULL!	2	#NULL!	#NULL!	#NULL!	2	#NULL!	#NULL!	#NULL!	2	#NULL!	#NULL!	#NULL!
1	1.72	62	1	1	2	84	1	2	1	2	1	2	2	.	1	2	2	2	1	1	2	2	#NULL!	#NULL!	#NULL!	2	#NULL!	#NULL!	#NULL!	2	#NULL!	#NULL!	#NULL!	2	#NULL!	#NULL!	#NULL!	2	#NULL!	#NULL!	#NULL!	2	#NULL!	#NULL!	#NULL!	2	#NULL!	#NULL!	#NULL!
2	1.6	53	2	2	2	40	1	1	1	1	2	2	2	.	1	2	1	1	1	2	1	2	#NULL!	#NULL!	#NULL!	2	#NULL!	#NULL!	#NULL!	2	#NULL!	#NULL!	#NULL!	2	#NULL!	#NULL!	#NULL!	2	#NULL!	#NULL!	#NULL!	1	2	2	2	1	2	2	2
2	1.68	60	2	2	1	40	1	2	1	2	2	2	1	.	1	2	1	1	1	2	1	2	#NULL!	#NULL!	#NULL!	2	#NULL!	#NULL!	#NULL!	2	#NULL!	#NULL!	#NULL!	2	#NULL!	#NULL!	#NULL!	1	1	2	2	1	1	2	2	2	#NULL!	#NULL!	#NULL!
1	1.68	62	1	1	1	39	1	3	2	1	2	2	2	.	1	1	1	2	1	1	1	2	#NULL!	#NULL!	#NULL!	2	#NULL!	#NULL!	#NULL!	2	#NULL!	#NULL!	#NULL!	2	#NULL!	#NULL!	#NULL!	2	#NULL!	#NULL!	#NULL!	1	2	2	2	2	#NULL!	#NULL!	#NULL!
1	1.68	60	2	3	1	40	1	3	2	1	2	2	2	.	1	1	1	2	1	2	1	2	#NULL!	#NULL!	#NULL!	2	#NULL!	#NULL!	#NULL!	2	#NULL!	#NULL!	#NULL!	2	#NULL!	#NULL!	#NULL!	2	#NULL!	#NULL!	#NULL!	1	2	2	2	2	#NULL!	#NULL!	#NULL!
1	1.65	60	1	1	3	39	1	3	2	1	2	2	2	.	1	1	2	2	1	2	1	2	#NULL!	#NULL!	#NULL!	1	2	2	2	2	#NULL!	#NULL!	#NULL!	2	#NULL!	#NULL!	#NULL!	2	#NULL!	#NULL!	#NULL!	1	2	2	2	2	#NULL!	#NULL!	#NULL!
1	1.46	50	1	1	2	39	1	5	1	2	2	2	1	.	1	1	1	2	2	1	2	2	#NULL!	#NULL!	#NULL!	2	#NULL!	#NULL!	#NULL!	2	#NULL!	#NULL!	#NULL!	2	#NULL!	#NULL!	#NULL!	2	#NULL!	#NULL!	#NULL!	2	#NULL!	#NULL!	#NULL!	2	#NULL!	#NULL!	#NULL!
1	1.75	66	1	1	1	39	1	4	1	1	2	2	2	.	1	1	1	2	2	1	2	2	#NULL!	#NULL!	#NULL!	2	#NULL!	#NULL!	#NULL!	2	#NULL!	#NULL!	#NULL!	2	#NULL!	#NULL!	#NULL!	2	#NULL!	#NULL!	#NULL!	2	#NULL!	#NULL!	#NULL!	2	#NULL!	#NULL!	#NULL!
1	1.5	57	1	1	1	39	1	4	1	2	1	2	2	.	1	1	1	2	2	1	1	1	2	2	2	2	#NULL!	#NULL!	#NULL!	2	#NULL!	#NULL!	#NULL!	2	#NULL!	#NULL!	#NULL!	1	2	2	2	2	#NULL!	#NULL!	#NULL!	1	2	2	2
1	1.68	58	1	1	1	39	1	3	1	1	2	2	2	.	1	1	1	2	2	1	1	2	#NULL!	#NULL!	#NULL!	2	#NULL!	#NULL!	#NULL!	2	#NULL!	#NULL!	#NULL!	2	#NULL!	#NULL!	#NULL!	1	2	2	2	1	2	2	2	2	#NULL!	#NULL!	#NULL!
1	1.65	64	1	1	1	39	1	3	1	1	2	2	2	.	1	2	1	2	1	1	1	2	#NULL!	#NULL!	#NULL!	2	#NULL!	#NULL!	#NULL!	2	#NULL!	#NULL!	#NULL!	2	#NULL!	#NULL!	#NULL!	1	2	2	2	1	2	2	2	2	#NULL!	#NULL!	#NULL!
1	1.73	62	2	2	1	39	1	3	1	2	1	2	2	.	1	1	1	1	1	2	1	2	#NULL!	#NULL!	#NULL!	2	#NULL!	#NULL!	#NULL!	2	#NULL!	#NULL!	#NULL!	2	#NULL!	#NULL!	#NULL!	1	2	2	2	1	2	2	2	2	#NULL!	#NULL!	#NULL!
2	1.6	49	1	1	1	40	1	4	1	1	2	2	2	.	2	1	2	1	2	1	1	2	#NULL!	#NULL!	#NULL!	2	#NULL!	#NULL!	#NULL!	2	#NULL!	#NULL!	#NULL!	2	#NULL!	#NULL!	#NULL!	2	#NULL!	#NULL!	#NULL!	2	#NULL!	#NULL!	#NULL!	2	#NULL!	#NULL!	#NULL!
1	1.68	58	1	1	1	39	1	3	1	1	2	2	2	.	2	2	2	2	2	1	2	2	#NULL!	#NULL!	#NULL!	2	#NULL!	#NULL!	#NULL!	2	#NULL!	#NULL!	#NULL!	2	#NULL!	#NULL!	#NULL!	2	#NULL!	#NULL!	#NULL!	2	#NULL!	#NULL!	#NULL!	2	#NULL!	#NULL!	#NULL!
2	1.65	52	1	1	1	40	1	4	1	1	2	2	2	.	2	1	2	2	2	1	1	2	#NULL!	#NULL!	#NULL!	2	#NULL!	#NULL!	#NULL!	2	#NULL!	#NULL!	#NULL!	1	2	2	2	1	2	2	1	1	2	2	1	2	#NULL!	#NULL!	#NULL!
1	1.76	65	2	3	2	39	1	3	1	1	1	2	1	.	2	1	1	2	1	2	1	2	#NULL!	#NULL!	#NULL!	2	#NULL!	#NULL!	#NULL!	2	#NULL!	#NULL!	#NULL!	2	#NULL!	#NULL!	#NULL!	1	2	2	1	1	2	2	1	2	#NULL!	#NULL!	#NULL!
2	1.5	52	1	1	1	39	1	3	1	1	1	2	1	.	2	1	1	2	1	2	1	2	#NULL!	#NULL!	#NULL!	2	#NULL!	#NULL!	#NULL!	1	2	2	1	2	#NULL!	#NULL!	#NULL!	1	2	2	1	1	2	2	1	2	#NULL!	#NULL!	#NULL!
1	1.7	68	1	2	2	39	1	3	1	1	2	2	2	.	2	1	2	2	2	1	1	2	#NULL!	#NULL!	#NULL!	2	#NULL!	#NULL!	#NULL!	2	#NULL!	#NULL!	#NULL!	2	#NULL!	#NULL!	#NULL!	1	2	2	2	1	2	1	1	2	#NULL!	#NULL!	#NULL!
1	1.68	62	1	1	2	39	1	3	2	1	2	2	2	.	2	1	2	1	1	2	2	2	#NULL!	#NULL!	#NULL!	2	#NULL!	#NULL!	#NULL!	2	#NULL!	#NULL!	#NULL!	2	#NULL!	#NULL!	#NULL!	2	#NULL!	#NULL!	#NULL!	2	#NULL!	#NULL!	#NULL!	2	#NULL!	#NULL!	#NULL!
1	1.72	68	2	2	2	39	1	3	2	2	1	2	2	.	1	2	1	1	1	2	1	1	1	1	1	2	#NULL!	#NULL!	#NULL!	1	1	2	2	1	1	2	2	2	#NULL!	#NULL!	#NULL!	1	1	1	1	2	#NULL!	#NULL!	#NULL!
1	1.6	56	2	2	2	85	1	3	2	2	1	2	2	.	1	1	1	1	1	2	1	1	1	2	2	2	#NULL!	#NULL!	#NULL!	1	1	1	1	1	1	1	2	1	1	2	2	1	1	2	2	2	#NULL!	#NULL!	#NULL!
2	1.65	60	2	4	2	39	1	2	2	1	2	2	2	.	1	1	1	1	1	2	1	1	1	2	1	1	1	2	2	2	#NULL!	#NULL!	#NULL!	2	#NULL!	#NULL!	#NULL!	1	1	2	1	2	#NULL!	#NULL!	#NULL!	2	#NULL!	#NULL!	#NULL!
1	1.54	60	1	1	2	30	1	3	2	2	1	2	2	.	1	1	1	1	1	1	1	2	#NULL!	#NULL!	#NULL!	2	#NULL!	#NULL!	#NULL!	2	#NULL!	#NULL!	#NULL!	2	#NULL!	#NULL!	#NULL!	2	#NULL!	#NULL!	#NULL!	1	2	2	2	2	#NULL!	#NULL!	#NULL!
1	1.72	66	2	3	2	40	1	3	2	1	2	2	2	.	1	1	2	2	1	2	2	2	#NULL!	#NULL!	#NULL!	2	#NULL!	#NULL!	#NULL!	2	#NULL!	#NULL!	#NULL!	2	#NULL!	#NULL!	#NULL!	2	#NULL!	#NULL!	#NULL!	2	#NULL!	#NULL!	#NULL!	2	#NULL!	#NULL!	#NULL!
1	1.76	59	1	1	2	40	1	5	2	1	2	2	2	.	1	1	1	1	1	1	1	1	2	2	2	2	#NULL!	#NULL!	#NULL!	2	#NULL!	#NULL!	#NULL!	2	#NULL!	#NULL!	#NULL!	2	#NULL!	#NULL!	#NULL!	2	#NULL!	#NULL!	#NULL!	2	#NULL!	#NULL!	#NULL!
1	1.7	64	2	3	2	39	1	4	2	1	2	2	2	.	1	1	1	2	1	2	1	2	#NULL!	#NULL!	#NULL!	2	#NULL!	#NULL!	#NULL!	2	#NULL!	#NULL!	#NULL!	2	#NULL!	#NULL!	#NULL!	1	2	2	2	1	2	2	2	1	2	2	2
2	1.68	58	1	1	1	40	1	3	1	2	1	2	2	.	2	1	1	1	2	1	1	1	2	2	2	1	1	1	2	2	#NULL!	#NULL!	#NULL!	2	#NULL!	#NULL!	#NULL!	2	#NULL!	#NULL!	#NULL!	1	2	2	1	1	2	2	2
1	1.71	63	2	3	2	40	1	4	1	2	2	2	1	.	2	1	1	1	1	2	1	1	2	2	2	2	#NULL!	#NULL!	#NULL!	2	#NULL!	#NULL!	#NULL!	1	2	2	2	1	2	1	2	1	2	1	2	2	#NULL!	#NULL!	#NULL!
2	1.6	70	1	1	2	39	1	1	1	1	2	2	2	.	1	1	1	1	1	2	1	2	#NULL!	#NULL!	#NULL!	1	2	2	2	2	#NULL!	#NULL!	#NULL!	2	#NULL!	#NULL!	#NULL!	2	#NULL!	#NULL!	#NULL!	2	#NULL!	#NULL!	#NULL!	2	#NULL!	#NULL!	#NULL!
1	1.6	54	2	2	2	39	1	2	1	1	2	2	2	.	1	2	1	1	1	1	2	2	#NULL!	#NULL!	#NULL!	2	#NULL!	#NULL!	#NULL!	2	#NULL!	#NULL!	#NULL!	2	#NULL!	#NULL!	#NULL!	2	#NULL!	#NULL!	#NULL!	2	#NULL!	#NULL!	#NULL!	2	#NULL!	#NULL!	#NULL!
2	1.48	55	1	1	1	40	1	3	1	1	2	2	2	.	2	1	2	2	2	1	1	1	2	2	2	1	2	2	2	2	#NULL!	#NULL!	#NULL!	2	#NULL!	#NULL!	#NULL!	2	#NULL!	#NULL!	#NULL!	2	#NULL!	#NULL!	#NULL!	2	#NULL!	#NULL!	#NULL!
1	1.75	75	2	4	1	39	1	3	1	1	2	2	2	.	1	1	1	2	2	1	1	2	#NULL!	#NULL!	#NULL!	2	#NULL!	#NULL!	#NULL!	1	1	2	2	2	#NULL!	#NULL!	#NULL!	2	#NULL!	#NULL!	#NULL!	1	1	2	2	2	#NULL!	#NULL!	#NULL!
2	1.74	60	1	1	2	39	1	3	1	1	2	2	2	.	2	1	1	2	2	1	2	2	#NULL!	#NULL!	#NULL!	2	#NULL!	#NULL!	#NULL!	2	#NULL!	#NULL!	#NULL!	2	#NULL!	#NULL!	#NULL!	2	#NULL!	#NULL!	#NULL!	2	#NULL!	#NULL!	#NULL!	2	#NULL!	#NULL!	#NULL!
1	1.7	65	2	2	2	39	1	3	1	1	2	2	2	.	2	1	1	2	2	1	1	2	#NULL!	#NULL!	#NULL!	2	#NULL!	#NULL!	#NULL!	2	#NULL!	#NULL!	#NULL!	2	#NULL!	#NULL!	#NULL!	1	2	2	2	2	#NULL!	#NULL!	#NULL!	1	1	2	2
1	1.6	59	1	8	1	39	1	4	1	1	2	2	2	.	2	1	1	2	2	1	1	2	#NULL!	#NULL!	#NULL!	1	2	2	2	2	#NULL!	#NULL!	#NULL!	2	#NULL!	#NULL!	#NULL!	1	1	2	2	2	#NULL!	#NULL!	#NULL!	2	#NULL!	#NULL!	#NULL!
1	1.68	58	1	1	1	39	1	4	1	2	1	2	2	.	2	1	2	2	1	2	1	2	#NULL!	#NULL!	#NULL!	2	#NULL!	#NULL!	#NULL!	2	#NULL!	#NULL!	#NULL!	2	#NULL!	#NULL!	#NULL!	1	2	2	2	1	2	2	2	2	#NULL!	#NULL!	#NULL!
2	1.68	66	1	1	1	39	1	3	1	2	2	2	1	.	2	1	2	2	1	2	2	2	#NULL!	#NULL!	#NULL!	2	#NULL!	#NULL!	#NULL!	2	#NULL!	#NULL!	#NULL!	2	#NULL!	#NULL!	#NULL!	2	#NULL!	#NULL!	#NULL!	2	#NULL!	#NULL!	#NULL!	2	#NULL!	#NULL!	#NULL!
2	1.56	56	1	1	1	40	1	3	1	1	2	2	2	.	2	1	1	2	2	1	1	2	#NULL!	#NULL!	#NULL!	1	2	2	2	2	#NULL!	#NULL!	#NULL!	2	#NULL!	#NULL!	#NULL!	1	2	2	1	1	2	2	1	2	#NULL!	#NULL!	#NULL!
1	1.72	68	1	1	2	39	1	3	1	2	1	2	2	.	2	1	1	2	1	1	1	1	2	2	2	2	#NULL!	#NULL!	#NULL!	2	#NULL!	#NULL!	#NULL!	2	#NULL!	#NULL!	#NULL!	1	1	2	2	1	1	2	2	2	#NULL!	#NULL!	#NULL!
1	1.7	60	1	2	2	39	1	3	1	2	1	2	2	.	2	1	1	2	2	1	1	2	#NULL!	#NULL!	#NULL!	2	#NULL!	#NULL!	#NULL!	2	#NULL!	#NULL!	#NULL!	2	#NULL!	#NULL!	#NULL!	1	2	2	2	1	2	2	2	2	#NULL!	#NULL!	#NULL!
2	1.68	59	2	2	1	40	2	0	3	1	2	2	2	.	1	1	1	1	1	1	1	2	#NULL!	#NULL!	#NULL!	1	1	1	2	2	#NULL!	#NULL!	#NULL!	2	#NULL!	#NULL!	#NULL!	2	#NULL!	#NULL!	#NULL!	2	#NULL!	#NULL!	#NULL!	2	#NULL!	#NULL!	#NULL!
2	1.7	67	2	4	2	39	1	4	1	1	2	2	2	.	1	1	1	1	1	2	1	2	#NULL!	#NULL!	#NULL!	1	2	2	2	2	#NULL!	#NULL!	#NULL!	2	#NULL!	#NULL!	#NULL!	1	1	1	1	1	1	2	2	2	#NULL!	#NULL!	#NULL!
2	1.5	50	2	2	1	40	1	3	1	2	2	2	1	.	2	1	1	2	2	1	1	2	#NULL!	#NULL!	#NULL!	1	2	2	2	2	#NULL!	#NULL!	#NULL!	2	#NULL!	#NULL!	#NULL!	2	#NULL!	#NULL!	#NULL!	2	#NULL!	#NULL!	#NULL!	2	#NULL!	#NULL!	#NULL!
1	1.72	64	1	2	1	40	1	4	1	1	2	2	2	.	2	1	1	2	2	1	1	2	#NULL!	#NULL!	#NULL!	1	2	2	2	2	#NULL!	#NULL!	#NULL!	2	#NULL!	#NULL!	#NULL!	1	2	2	2	2	#NULL!	#NULL!	#NULL!	2	#NULL!	#NULL!	#NULL!
1	1.55	50	2	2	1	39	1	3	1	2	1	2	2	.	2	1	1	2	2	1	1	2	#NULL!	#NULL!	#NULL!	2	#NULL!	#NULL!	#NULL!	2	#NULL!	#NULL!	#NULL!	2	#NULL!	#NULL!	#NULL!	1	2	2	2	2	#NULL!	#NULL!	#NULL!	2	#NULL!	#NULL!	#NULL!
1	1.65	58	2	2	1	39	1	4	1	1	1	2	1	.	2	1	1	2	1	2	1	2	#NULL!	#NULL!	#NULL!	2	#NULL!	#NULL!	#NULL!	2	#NULL!	#NULL!	#NULL!	2	#NULL!	#NULL!	#NULL!	1	2	2	1	1	2	2	1	2	#NULL!	#NULL!	#NULL!
2	1.6	49	2	3	1	39	1	3	1	1	1	2	1	.	2	1	1	2	1	2	1	2	#NULL!	#NULL!	#NULL!	2	#NULL!	#NULL!	#NULL!	2	#NULL!	#NULL!	#NULL!	1	2	2	1	1	2	2	1	2	#NULL!	#NULL!	#NULL!	2	#NULL!	#NULL!	#NULL!
1	1.55	61	2	3	1	39	1	4	1	1	1	2	1	.	2	1	1	2	1	2	1	2	#NULL!	#NULL!	#NULL!	2	#NULL!	#NULL!	#NULL!	2	#NULL!	#NULL!	#NULL!	2	#NULL!	#NULL!	#NULL!	1	2	2	1	1	2	2	1	1	2	2	2
2	1.5	55	1	1	1	39	1	3	1	1	2	2	2	.	1	2	2	2	2	1	1	1	1	1	2	2	#NULL!	#NULL!	#NULL!	2	#NULL!	#NULL!	#NULL!	2	#NULL!	#NULL!	#NULL!	1	2	2	2	1	1	2	2	2	#NULL!	#NULL!	#NULL!
2	1.56	58	1	1	1	40	1	4	1	1	2	2	2	.	2	1	1	2	2	1	2	2	#NULL!	#NULL!	#NULL!	2	#NULL!	#NULL!	#NULL!	2	#NULL!	#NULL!	#NULL!	2	#NULL!	#NULL!	#NULL!	2	#NULL!	#NULL!	#NULL!	2	#NULL!	#NULL!	#NULL!	2	#NULL!	#NULL!	#NULL!
2	1.65	48	1	1	1	39	1	4	1	2	1	2	2	.	2	1	1	2	2	1	1	2	#NULL!	#NULL!	#NULL!	2	#NULL!	#NULL!	#NULL!	2	#NULL!	#NULL!	#NULL!	2	#NULL!	#NULL!	#NULL!	1	2	2	2	1	2	2	2	2	#NULL!	#NULL!	#NULL!
2	1.65	47	1	1	1	39	1	3	1	2	1	2	2	.	2	1	1	2	2	1	1	2	#NULL!	#NULL!	#NULL!	2	#NULL!	#NULL!	#NULL!	2	#NULL!	#NULL!	#NULL!	2	#NULL!	#NULL!	#NULL!	1	2	2	2	1	2	2	2	2	#NULL!	#NULL!	#NULL!
1	1.72	58	2	4	3	39	1	4	2	1	2	2	2	.	1	1	2	1	1	2	1	2	#NULL!	#NULL!	#NULL!	2	#NULL!	#NULL!	#NULL!	2	#NULL!	#NULL!	#NULL!	2	#NULL!	#NULL!	#NULL!	2	#NULL!	#NULL!	#NULL!	1	2	2	2	2	#NULL!	#NULL!	#NULL!
1	1.63	57	2	4	1	39	1	2	2	2	2	2	1	.	1	1	1	1	1	1	1	2	#NULL!	#NULL!	#NULL!	1	2	2	2	2	#NULL!	#NULL!	#NULL!	1	2	2	2	1	2	2	2	1	2	2	2	2	#NULL!	#NULL!	#NULL!
2	1.64	54	2	3	1	39	1	3	1	1	1	2	1	.	2	1	1	2	1	2	2	2	#NULL!	#NULL!	#NULL!	2	#NULL!	#NULL!	#NULL!	2	#NULL!	#NULL!	#NULL!	2	#NULL!	#NULL!	#NULL!	2	#NULL!	#NULL!	#NULL!	2	#NULL!	#NULL!	#NULL!	2	#NULL!	#NULL!	#NULL!
1	1.73	61	1	1	2	39	1	4	2	1	2	2	2	.	1	2	2	1	1	1	1	1	2	2	2	1	2	2	2	1	2	2	2	2	#NULL!	#NULL!	#NULL!	2	#NULL!	#NULL!	#NULL!	1	2	1	2	2	#NULL!	#NULL!	#NULL!
2	1.6	56	2	4	2	39	1	3	2	1	1	1	1	.	1	1	1	1	1	2	1	2	#NULL!	#NULL!	#NULL!	1	2	2	2	2	#NULL!	#NULL!	#NULL!	1	2	2	2	1	2	2	2	1	2	2	2	2	#NULL!	#NULL!	#NULL!
1	1.7	67	1	1	3	39	1	4	2	1	2	2	2	.	1	1	1	2	1	2	1	2	#NULL!	#NULL!	#NULL!	2	#NULL!	#NULL!	#NULL!	2	#NULL!	#NULL!	#NULL!	2	#NULL!	#NULL!	#NULL!	1	2	2	2	1	2	2	2	2	#NULL!	#NULL!	#NULL!
1	1.73	67	1	1	2	39	1	3	1	2	2	2	1	.	1	2	2	2	1	2	1	2	#NULL!	#NULL!	#NULL!	1	2	2	2	1	2	2	2	1	2	2	2	1	2	2	2	1	2	2	2	2	#NULL!	#NULL!	#NULL!
1	1.7	82	2	5	3	40	1	3	1	1	2	2	2	.	2	1	1	1	1	2	1	2	#NULL!	#NULL!	#NULL!	1	2	2	2	2	#NULL!	#NULL!	#NULL!	2	#NULL!	#NULL!	#NULL!	1	2	1	2	1	2	2	2	1	2	2	2
1	1.72	68	1	1	2	40	1	3	1	1	2	2	2	.	2	1	1	2	1	1	1	2	#NULL!	#NULL!	#NULL!	2	#NULL!	#NULL!	#NULL!	2	#NULL!	#NULL!	#NULL!	2	#NULL!	#NULL!	#NULL!	1	2	2	2	1	2	2	2	2	#NULL!	#NULL!	#NULL!
1	1.6	57	1	1	2	39	1	4	2	2	1	2	2	.	1	1	2	2	1	1	1	1	2	2	2	2	#NULL!	#NULL!	#NULL!	2	#NULL!	#NULL!	#NULL!	2	#NULL!	#NULL!	#NULL!	1	2	2	2	1	2	2	2	2	#NULL!	#NULL!	#NULL!
2	1.54	58	2	3	2	40	1	2	2	2	2	1	2	.	1	1	1	1	1	2	1	2	#NULL!	#NULL!	#NULL!	1	2	2	2	2	#NULL!	#NULL!	#NULL!	2	#NULL!	#NULL!	#NULL!	1	2	2	2	1	2	2	2	1	2	2	2
2	1.56	44	2	3	2	39	1	2	2	1	2	2	2	.	1	2	2	2	1	2	1	2	#NULL!	#NULL!	#NULL!	1	2	2	2	2	#NULL!	#NULL!	#NULL!	1	2	2	2	1	2	2	2	1	2	2	2	2	#NULL!	#NULL!	#NULL!
1	1.6	60	2	5	2	39	1	3	3	1	2	2	2	.	2	1	2	1	1	2	1	2	#NULL!	#NULL!	#NULL!	2	#NULL!	#NULL!	#NULL!	2	#NULL!	#NULL!	#NULL!	2	#NULL!	#NULL!	#NULL!	2	#NULL!	#NULL!	#NULL!	1	1	1	2	2	#NULL!	#NULL!	#NULL!
2	1.62	62	2	2	2	39	1	3	1	1	2	2	2	.	2	1	2	2	2	1	2	2	#NULL!	#NULL!	#NULL!	2	#NULL!	#NULL!	#NULL!	2	#NULL!	#NULL!	#NULL!	2	#NULL!	#NULL!	#NULL!	2	#NULL!	#NULL!	#NULL!	2	#NULL!	#NULL!	#NULL!	2	#NULL!	#NULL!	#NULL!
1	1.45	59	1	1	1	39	1	4	1	2	2	2	1	.	2	2	2	2	1	2	2	2	#NULL!	#NULL!	#NULL!	2	#NULL!	#NULL!	#NULL!	2	#NULL!	#NULL!	#NULL!	2	#NULL!	#NULL!	#NULL!	2	#NULL!	#NULL!	#NULL!	2	#NULL!	#NULL!	#NULL!	2	#NULL!	#NULL!	#NULL!
1	1.76	70	2	2	1	39	1	2	1	2	1	2	2	.	2	2	2	1	2	2	2	2	#NULL!	#NULL!	#NULL!	2	#NULL!	#NULL!	#NULL!	2	#NULL!	#NULL!	#NULL!	2	#NULL!	#NULL!	#NULL!	2	#NULL!	#NULL!	#NULL!	2	#NULL!	#NULL!	#NULL!	2	#NULL!	#NULL!	#NULL!
2	1.65	55	1	2	2	39	1	3	1	1	2	2	2	.	1	1	1	1	1	2	2	2	#NULL!	#NULL!	#NULL!	2	#NULL!	#NULL!	#NULL!	2	#NULL!	#NULL!	#NULL!	2	#NULL!	#NULL!	#NULL!	2	#NULL!	#NULL!	#NULL!	2	#NULL!	#NULL!	#NULL!	2	#NULL!	#NULL!	#NULL!
1	1.75	61	1	1	1	39	1	2	1	2	1	2	2	.	2	1	2	2	1	2	2	2	#NULL!	#NULL!	#NULL!	2	#NULL!	#NULL!	#NULL!	2	#NULL!	#NULL!	#NULL!	2	#NULL!	#NULL!	#NULL!	2	#NULL!	#NULL!	#NULL!	2	#NULL!	#NULL!	#NULL!	2	#NULL!	#NULL!	#NULL!
1	1.7	56	1	1	2	39	1	3	1	1	2	2	2	.	1	1	2	2	2	1	1	2	#NULL!	#NULL!	#NULL!	2	#NULL!	#NULL!	#NULL!	2	#NULL!	#NULL!	#NULL!	2	#NULL!	#NULL!	#NULL!	1	1	1	1	1	2	2	2	2	#NULL!	#NULL!	#NULL!
2	1.62	60	1	1	1	39	1	2	1	1	2	2	2	.	2	2	1	2	2	1	1	2	#NULL!	#NULL!	#NULL!	2	#NULL!	#NULL!	#NULL!	2	#NULL!	#NULL!	#NULL!	2	#NULL!	#NULL!	#NULL!	2	#NULL!	#NULL!	#NULL!	1	2	2	2	2	#NULL!	#NULL!	#NULL!
1	1.67	68	2	4	2	40	1	3	1	1	2	2	2	.	1	1	1	2	2	1	2	2	#NULL!	#NULL!	#NULL!	2	#NULL!	#NULL!	#NULL!	2	#NULL!	#NULL!	#NULL!	2	#NULL!	#NULL!	#NULL!	2	#NULL!	#NULL!	#NULL!	2	#NULL!	#NULL!	#NULL!	2	#NULL!	#NULL!	#NULL!
1	1.72	65	1	1	2	39	1	4	2	1	2	2	2	.	1	1	1	2	1	2	2	2	#NULL!	#NULL!	#NULL!	2	#NULL!	#NULL!	#NULL!	2	#NULL!	#NULL!	#NULL!	2	#NULL!	#NULL!	#NULL!	2	#NULL!	#NULL!	#NULL!	2	#NULL!	#NULL!	#NULL!	2	#NULL!	#NULL!	#NULL!
1	1.7	58	1	1	1	40	1	4	2	1	2	2	2	.	1	1	1	2	1	2	1	2	#NULL!	#NULL!	#NULL!	1	2	2	2	2	#NULL!	#NULL!	#NULL!	2	#NULL!	#NULL!	#NULL!	1	2	2	2	1	2	2	2	2	#NULL!	#NULL!	#NULL!
2	1.68	70	2	4	2	39	1	3	2	1	2	2	2	.	1	1	1	1	1	2	1	2	#NULL!	#NULL!	#NULL!	2	#NULL!	#NULL!	#NULL!	2	#NULL!	#NULL!	#NULL!	2	#NULL!	#NULL!	#NULL!	2	#NULL!	#NULL!	#NULL!	1	1	1	2	2	#NULL!	#NULL!	#NULL!
2	1.68	63	2	2	1	40	1	2	1	2	1	2	2	.	1	1	1	1	1	1	1	2	#NULL!	#NULL!	#NULL!	2	#NULL!	#NULL!	#NULL!	2	#NULL!	#NULL!	#NULL!	2	#NULL!	#NULL!	#NULL!	1	1	2	2	1	2	2	2	2	#NULL!	#NULL!	#NULL!
2	1.6	54	2	2	1	39	1	2	1	1	2	2	2	.	1	1	2	2	1	1	1	2	#NULL!	#NULL!	#NULL!	2	#NULL!	#NULL!	#NULL!	2	#NULL!	#NULL!	#NULL!	2	#NULL!	#NULL!	#NULL!	2	#NULL!	#NULL!	#NULL!	1	2	2	2	2	#NULL!	#NULL!	#NULL!
1	1.74	67	2	2	2	48	1	3	1	1	2	2	2	.	2	1	1	1	2	1	1	2	#NULL!	#NULL!	#NULL!	2	#NULL!	#NULL!	#NULL!	2	#NULL!	#NULL!	#NULL!	1	2	2	2	2	#NULL!	#NULL!	#NULL!	1	1	2	2	1	1	2	2
2	1.65	68	2	2	1	48	1	2	1	1	2	2	2	.	1	1	1	1	1	1	1	2	#NULL!	#NULL!	#NULL!	2	#NULL!	#NULL!	#NULL!	2	#NULL!	#NULL!	#NULL!	2	#NULL!	#NULL!	#NULL!	2	#NULL!	#NULL!	#NULL!	1	1	2	2	2	#NULL!	#NULL!	#NULL!
1	1.8	78	2	5	3	60	2	0	3	1	2	2	2	.	2	1	1	1	1	2	1	1	2	2	2	1	2	2	2	2	#NULL!	#NULL!	#NULL!	2	#NULL!	#NULL!	#NULL!	2	#NULL!	#NULL!	#NULL!	1	2	2	1	2	#NULL!	#NULL!	#NULL!
2	1.6	50	2	2	1	40	1	3	1	2	1	2	2	.	1	1	1	2	1	2	1	1	2	1	1	1	2	1	2	1	1	2	1	2	#NULL!	#NULL!	#NULL!	1	1	1	1	1	1	1	1	1	1	2	1
1	1.7	70	2	4	1	40	1	2	1	1	2	2	2	.	1	1	1	1	1	1	1	2	#NULL!	#NULL!	#NULL!	1	1	2	2	2	#NULL!	#NULL!	#NULL!	1	1	2	2	2	#NULL!	#NULL!	#NULL!	1	2	2	2	2	#NULL!	#NULL!	#NULL!
1	1.73	65	2	2	2	56	1	2	1	1	2	2	2	.	1	1	1	1	1	2	1	1	2	2	2	2	#NULL!	#NULL!	#NULL!	2	#NULL!	#NULL!	#NULL!	2	#NULL!	#NULL!	#NULL!	1	2	2	2	1	2	2	2	2	#NULL!	#NULL!	#NULL!
1	1.7	58	2	3	2	40	1	2	1	1	1	2	1	.	1	1	1	1	1	1	1	1	1	2	1	2	#NULL!	#NULL!	#NULL!	1	1	1	1	1	1	2	2	2	#NULL!	#NULL!	#NULL!	1	1	2	1	1	1	1	2
2	1.53	48	1	1	1	72	1	3	1	1	2	2	2	.	1	1	1	1	1	1	2	2	#NULL!	#NULL!	#NULL!	2	#NULL!	#NULL!	#NULL!	2	#NULL!	#NULL!	#NULL!	2	#NULL!	#NULL!	#NULL!	2	#NULL!	#NULL!	#NULL!	2	#NULL!	#NULL!	#NULL!	2	#NULL!	#NULL!	#NULL!
2	1.6	60	2	4	2	76	1	3	1	1	2	2	2	.	1	1	1	1	1	2	2	2	#NULL!	#NULL!	#NULL!	2	#NULL!	#NULL!	#NULL!	2	#NULL!	#NULL!	#NULL!	2	#NULL!	#NULL!	#NULL!	2	#NULL!	#NULL!	#NULL!	2	#NULL!	#NULL!	#NULL!	2	#NULL!	#NULL!	#NULL!
2	1.56	47	2	3	2	72	1	3	1	1	2	2	2	.	1	1	1	1	1	2	1	1	2	2	2	2	#NULL!	#NULL!	#NULL!	1	2	2	2	2	#NULL!	#NULL!	#NULL!	2	#NULL!	#NULL!	#NULL!	1	2	2	2	1	2	2	1
2	1.62	49	1	1	1	72	1	3	1	1	2	2	2	.	1	1	1	1	1	1	1	1	2	2	2	1	2	2	2	2	#NULL!	#NULL!	#NULL!	1	2	2	1	1	2	2	1	1	1	2	1	1	1	1	2
1	1.75	69	2	4	2	40	1	2	1	1	2	2	2	.	1	1	1	1	1	1	1	1	2	1	2	1	2	1	2	1	2	2	2	1	2	2	2	2	#NULL!	#NULL!	#NULL!	1	2	2	2	2	#NULL!	#NULL!	#NULL!
2	1.54	58	2	5	3	30	1	4	3	1	1	2	2	.	2	2	1	2	2	1	1	2	#NULL!	#NULL!	#NULL!	2	#NULL!	#NULL!	#NULL!	2	#NULL!	#NULL!	#NULL!	2	#NULL!	#NULL!	#NULL!	2	#NULL!	#NULL!	#NULL!	2	#NULL!	#NULL!	#NULL!	1	2	2	2
2	1.67	59	1	1	1	48	2	0	1	1	2	2	2	.	2	1	1	2	1	2	1	2	#NULL!	#NULL!	#NULL!	1	2	2	2	2	#NULL!	#NULL!	#NULL!	2	#NULL!	#NULL!	#NULL!	2	#NULL!	#NULL!	#NULL!	1	1	1	1	2	#NULL!	#NULL!	#NULL!
1	1.6	69	2	4	2	40	1	2	1	2	2	2	1	.	1	1	2	2	1	1	1	2	#NULL!	#NULL!	#NULL!	1	1	2	2	1	2	2	2	1	2	2	2	2	#NULL!	#NULL!	#NULL!	1	2	2	1	2	#NULL!	#NULL!	#NULL!
2	1.64	48	2	4	1	40	1	0	1	1	1	2	2	.	1	1	1	1	2	2	1	2	#NULL!	#NULL!	#NULL!	2	#NULL!	#NULL!	#NULL!	2	#NULL!	#NULL!	#NULL!	2	#NULL!	#NULL!	#NULL!	1	2	2	2	1	2	2	1	2	#NULL!	#NULL!	#NULL!
2	1.68	64	2	2	2	40	2	0	1	1	2	2	2	.	1	1	2	1	1	2	1	1	2	2	2	2	#NULL!	#NULL!	#NULL!	2	#NULL!	#NULL!	#NULL!	2	#NULL!	#NULL!	#NULL!	2	#NULL!	#NULL!	#NULL!	2	#NULL!	#NULL!	#NULL!	1	2	2	2
2	1.6	58	2	2	2	40	1	0	1	1	2	2	2	.	1	1	1	1	1	1	1	2	#NULL!	#NULL!	#NULL!	2	#NULL!	#NULL!	#NULL!	2	#NULL!	#NULL!	#NULL!	2	#NULL!	#NULL!	#NULL!	1	2	2	1	2	#NULL!	#NULL!	#NULL!	2	#NULL!	#NULL!	#NULL!
1	1.65	71	2	4	2	85	1	3	3	1	2	2	2	.	1	1	1	1	1	2	2	2	#NULL!	#NULL!	#NULL!	2	#NULL!	#NULL!	#NULL!	2	#NULL!	#NULL!	#NULL!	2	#NULL!	#NULL!	#NULL!	2	#NULL!	#NULL!	#NULL!	2	#NULL!	#NULL!	#NULL!	2	#NULL!	#NULL!	#NULL!
2	1.6	76	1	1	2	85	1	3	3	2	2	2	1	.	1	1	1	1	1	1	1	1	1	2	2	1	1	2	2	1	2	1	1	1	1	1	2	1	1	1	1	1	1	1	1	1	2	1	1
2	1.65	58	2	2	2	40	1	2	3	1	2	2	2	.	2	1	1	1	1	2	2	2	#NULL!	#NULL!	#NULL!	2	#NULL!	#NULL!	#NULL!	2	#NULL!	#NULL!	#NULL!	2	#NULL!	#NULL!	#NULL!	2	#NULL!	#NULL!	#NULL!	2	#NULL!	#NULL!	#NULL!	2	#NULL!	#NULL!	#NULL!
2	1.6	45	2	3	3	72	1	3	3	1	2	2	2	.	2	2	1	1	1	2	1	2	#NULL!	#NULL!	#NULL!	2	#NULL!	#NULL!	#NULL!	1	2	2	1	1	2	2	1	1	2	2	1	1	1	2	1	1	2	2	1
1	1.68	58	2	5	3	72	2	0	3	1	2	2	2	.	1	1	1	1	1	2	1	1	2	2	1	2	#NULL!	#NULL!	#NULL!	1	2	2	2	1	2	1	1	1	2	1	1	1	1	1	1	1	2	2	2
1	1.8	99	2	2	3	40	1	3	3	1	2	2	2	.	1	2	1	1	1	2	1	1	1	1	1	1	1	2	1	2	#NULL!	#NULL!	#NULL!	1	1	2	1	2	#NULL!	#NULL!	#NULL!	1	1	2	1	1	1	2	2
2	1.65	48	2	3	2	105	1	2	3	1	2	2	2	.	1	2	1	1	1	2	1	2	#NULL!	#NULL!	#NULL!	2	#NULL!	#NULL!	#NULL!	2	#NULL!	#NULL!	#NULL!	1	2	2	1	2	#NULL!	#NULL!	#NULL!	1	2	2	2	2	#NULL!	#NULL!	#NULL!
2	1.62	57	1	1	2	40	1	2	3	2	1	2	2	.	1	1	1	1	1	2	1	2	#NULL!	#NULL!	#NULL!	1	2	2	2	2	#NULL!	#NULL!	#NULL!	2	#NULL!	#NULL!	#NULL!	2	#NULL!	#NULL!	#NULL!	1	1	2	1	2	#NULL!	#NULL!	#NULL!
2	1.57	51	1	2	1	39	1	2	3	2	2	1	2	.	1	1	1	1	1	1	1	2	#NULL!	#NULL!	#NULL!	1	2	2	1	2	#NULL!	#NULL!	#NULL!	2	#NULL!	#NULL!	#NULL!	1	2	2	1	1	2	2	1	2	#NULL!	#NULL!	#NULL!
1	1.85	66	2	3	3	72	2	0	3	1	2	2	2	.	2	1	2	1	1	2	1	2	#NULL!	#NULL!	#NULL!	2	#NULL!	#NULL!	#NULL!	2	#NULL!	#NULL!	#NULL!	2	#NULL!	#NULL!	#NULL!	2	#NULL!	#NULL!	#NULL!	2	#NULL!	#NULL!	#NULL!	2	#NULL!	#NULL!	#NULL!
1	1.7	58	2	4	2	40	2	0	3	2	1	2	2	.	1	1	1	2	1	2	1	2	#NULL!	#NULL!	#NULL!	2	#NULL!	#NULL!	#NULL!	2	#NULL!	#NULL!	#NULL!	2	#NULL!	#NULL!	#NULL!	2	#NULL!	#NULL!	#NULL!	1	2	2	2	2	#NULL!	#NULL!	#NULL!
2	1.65	75	2	4	2	40	2	0	3	1	2	2	2	.	1	2	1	2	1	1	1	1	2	2	2	2	#NULL!	#NULL!	#NULL!	2	#NULL!	#NULL!	#NULL!	1	2	2	2	1	2	2	2	1	2	2	2	2	#NULL!	#NULL!	#NULL!
2	1.58	46	1	1	2	40	1	2	3	1	1	2	2	.	1	2	2	2	1	1	1	1	2	2	2	1	2	2	2	2	#NULL!	#NULL!	#NULL!	2	#NULL!	#NULL!	#NULL!	1	1	2	2	1	1	2	1	1	2	2	2
1	1.8	75	2	3	2	40	2	0	3	2	2	2	1	.	2	2	2	1	1	1	2	2	#NULL!	#NULL!	#NULL!	2	#NULL!	#NULL!	#NULL!	2	#NULL!	#NULL!	#NULL!	2	#NULL!	#NULL!	#NULL!	2	#NULL!	#NULL!	#NULL!	2	#NULL!	#NULL!	#NULL!	2	#NULL!	#NULL!	#NULL!
2	1.6	47	2	4	1	40	1	2	3	1	2	2	2	.	1	1	1	1	1	2	1	2	#NULL!	#NULL!	#NULL!	2	#NULL!	#NULL!	#NULL!	2	#NULL!	#NULL!	#NULL!	2	#NULL!	#NULL!	#NULL!	2	#NULL!	#NULL!	#NULL!	1	2	2	1	2	#NULL!	#NULL!	#NULL!
1	1.83	82	2	2	2	40	2	0	3	2	2	1	2	.	1	1	1	1	1	2	2	2	#NULL!	#NULL!	#NULL!	2	#NULL!	#NULL!	#NULL!	2	#NULL!	#NULL!	#NULL!	2	#NULL!	#NULL!	#NULL!	2	#NULL!	#NULL!	#NULL!	2	#NULL!	#NULL!	#NULL!	2	#NULL!	#NULL!	#NULL!
2	1.55	54	2	5	2	40	2	0	3	2	1	2	2	.	1	1	1	1	1	2	2	2	#NULL!	#NULL!	#NULL!	2	#NULL!	#NULL!	#NULL!	2	#NULL!	#NULL!	#NULL!	2	#NULL!	#NULL!	#NULL!	2	#NULL!	#NULL!	#NULL!	2	#NULL!	#NULL!	#NULL!	2	#NULL!	#NULL!	#NULL!
2	1.7	55	2	6	2	40	1	3	3	2	2	2	1	.	1	2	2	1	2	1	1	2	#NULL!	#NULL!	#NULL!	2	#NULL!	#NULL!	#NULL!	2	#NULL!	#NULL!	#NULL!	2	#NULL!	#NULL!	#NULL!	2	#NULL!	#NULL!	#NULL!	2	#NULL!	#NULL!	#NULL!	1	1	2	2
2	1.62	59	2	4	1	40	1	2	3	2	1	2	2	.	1	1	2	1	1	1	2	2	#NULL!	#NULL!	#NULL!	2	#NULL!	#NULL!	#NULL!	2	#NULL!	#NULL!	#NULL!	2	#NULL!	#NULL!	#NULL!	2	#NULL!	#NULL!	#NULL!	2	#NULL!	#NULL!	#NULL!	2	#NULL!	#NULL!	#NULL!
2	1.65	47	2	5	1	40	1	2	3	1	2	2	2	.	1	1	1	1	1	1	1	1	2	2	2	2	#NULL!	#NULL!	#NULL!	2	#NULL!	#NULL!	#NULL!	2	#NULL!	#NULL!	#NULL!	2	#NULL!	#NULL!	#NULL!	1	2	2	2	2	#NULL!	#NULL!	#NULL!
2	1.67	50	2	2	2	40	2	0	3	2	1	2	1	.	1	1	1	1	1	1	1	1	2	2	2	1	2	2	2	1	2	2	2	1	2	2	2	1	2	2	2	1	2	2	2	1	2	2	2
1	1.75	62	2	4	2	48	1	3	4	1	1	2	2	.	1	1	1	1	1	1	1	2	#NULL!	#NULL!	#NULL!	2	#NULL!	#NULL!	#NULL!	2	#NULL!	#NULL!	#NULL!	2	#NULL!	#NULL!	#NULL!	1	2	2	2	2	#NULL!	#NULL!	#NULL!	1	2	2	2
1	1.76	68	3	1	2	40	1	2	4	1	2	2	2	.	1	1	2	1	1	2	1	2	#NULL!	#NULL!	#NULL!	2	#NULL!	#NULL!	#NULL!	2	#NULL!	#NULL!	#NULL!	2	#NULL!	#NULL!	#NULL!	1	2	2	2	1	2	2	2	2	#NULL!	#NULL!	#NULL!
2	1.6	45	2	4	2	92	1	3	4	1	2	2	2	.	1	1	1	1	1	2	1	1	2	2	1	1	2	2	1	1	2	2	1	1	2	2	1	1	2	2	1	1	2	2	1	1	2	2	1
2	1.6	67	1	4	2	54	1	3	4	2	2	1	2	.	1	2	1	1	1	1	1	2	#NULL!	#NULL!	#NULL!	2	#NULL!	#NULL!	#NULL!	2	#NULL!	#NULL!	#NULL!	2	#NULL!	#NULL!	#NULL!	1	1	2	2	1	1	2	2	2	#NULL!	#NULL!	#NULL!
2	1.64	68	2	6	2	92	1	4	4	1	2	2	2	.	1	1	1	1	1	2	1	1	1	2	2	2	#NULL!	#NULL!	#NULL!	1	1	2	2	2	#NULL!	#NULL!	#NULL!	1	2	2	2	1	1	1	2	1	2	2	2
2	1.62	40	1	5	2	92	1	4	4	1	2	2	2	.	1	1	1	1	1	2	1	1	2	2	2	1	2	2	2	1	2	2	2	1	2	2	2	1	1	2	1	1	1	2	1	2	#NULL!	#NULL!	#NULL!
2	1.65	70	2	4	1	48	1	2	4	2	2	1	2	.	1	1	1	1	1	1	1	2	#NULL!	#NULL!	#NULL!	2	#NULL!	#NULL!	#NULL!	2	#NULL!	#NULL!	#NULL!	2	#NULL!	#NULL!	#NULL!	2	#NULL!	#NULL!	#NULL!	1	2	2	2	2	#NULL!	#NULL!	#NULL!
1	1.6	60	1	1	2	46	1	2	4	2	2	1	2	.	1	1	2	1	1	2	1	2	#NULL!	#NULL!	#NULL!	2	#NULL!	#NULL!	#NULL!	2	#NULL!	#NULL!	#NULL!	2	#NULL!	#NULL!	#NULL!	2	#NULL!	#NULL!	#NULL!	1	2	2	2	2	#NULL!	#NULL!	#NULL!
1	1.72	68	2	5	2	40	1	2	4	1	2	2	2	.	1	1	1	1	2	1	1	1	1	1	2	2	#NULL!	#NULL!	#NULL!	2	#NULL!	#NULL!	#NULL!	2	#NULL!	#NULL!	#NULL!	2	#NULL!	#NULL!	#NULL!	1	1	1	2	2	#NULL!	#NULL!	#NULL!
1	1.68	65	2	5	2	48	1	3	4	1	2	2	2	.	1	1	1	1	1	2	1	2	#NULL!	#NULL!	#NULL!	2	#NULL!	#NULL!	#NULL!	2	#NULL!	#NULL!	#NULL!	2	#NULL!	#NULL!	#NULL!	1	2	2	1	1	2	2	1	1	2	2	1
2	1.6	58	2	4	2	40	1	2	4	1	2	2	2	.	1	1	1	1	1	1	1	2	#NULL!	#NULL!	#NULL!	2	#NULL!	#NULL!	#NULL!	2	#NULL!	#NULL!	#NULL!	2	#NULL!	#NULL!	#NULL!	1	2	2	2	2	#NULL!	#NULL!	#NULL!	2	#NULL!	#NULL!	#NULL!
1	1.7	69	2	5	2	40	1	3	4	1	2	2	2	.	1	1	1	1	1	1	1	1	2	2	2	2	#NULL!	#NULL!	#NULL!	2	#NULL!	#NULL!	#NULL!	2	#NULL!	#NULL!	#NULL!	1	2	2	2	1	2	2	2	2	#NULL!	#NULL!	#NULL!
2	1.6	60	2	5	3	28	1	3	4	2	2	1	2	.	1	2	1	1	1	2	1	1	2	2	2	2	#NULL!	#NULL!	#NULL!	2	#NULL!	#NULL!	#NULL!	2	#NULL!	#NULL!	#NULL!	2	#NULL!	#NULL!	#NULL!	1	1	2	1	1	2	2	2
1	1.68	66	2	2	2	40	1	2	4	1	2	2	2	.	1	1	1	1	1	2	1	2	#NULL!	#NULL!	#NULL!	2	#NULL!	#NULL!	#NULL!	2	#NULL!	#NULL!	#NULL!	2	#NULL!	#NULL!	#NULL!	1	2	2	2	1	1	1	1	2	#NULL!	#NULL!	#NULL!
1	1.72	70	1	1	2	46	1	2	4	2	2	1	2	.	1	1	2	1	1	2	2	2	#NULL!	#NULL!	#NULL!	2	#NULL!	#NULL!	#NULL!	2	#NULL!	#NULL!	#NULL!	2	#NULL!	#NULL!	#NULL!	2	#NULL!	#NULL!	#NULL!	2	#NULL!	#NULL!	#NULL!	2	#NULL!	#NULL!	#NULL!
1	1.67	60	1	1	2	40	1	2	4	1	2	2	2	.	1	1	1	1	1	2	1	2	#NULL!	#NULL!	#NULL!	1	1	2	1	1	1	2	1	1	1	2	1	1	1	2	1	1	1	2	1	1	1	2	1
2	1.62	62	2	5	3	28	1	3	4	2	2	1	2	.	1	2	1	1	1	2	1	1	2	2	2	2	#NULL!	#NULL!	#NULL!	2	#NULL!	#NULL!	#NULL!	2	#NULL!	#NULL!	#NULL!	2	#NULL!	#NULL!	#NULL!	1	1	2	1	1	2	2	2
1	1.72	62	2	4	2	68	1	4	1	1	1	2	1	.	1	2	2	1	1	2	1	1	1	2	2	1	2	2	2	2	#NULL!	#NULL!	#NULL!	2	#NULL!	#NULL!	#NULL!	1	1	2	1	1	1	1	1	1	2	2	2
2	1.51	46	2	2	2	56	1	3	1	2	1	2	2	.	1	1	2	1	1	2	1	2	#NULL!	#NULL!	#NULL!	2	#NULL!	#NULL!	#NULL!	2	#NULL!	#NULL!	#NULL!	2	#NULL!	#NULL!	#NULL!	1	2	2	1	1	2	2	1	1	2	2	1
1	1.65	72	2	2	2	88	1	2	1	1	2	2	2	laisen	2	1	1	1	1	2	1	1	2	2	2	1	2	2	2	1	2	2	2	1	2	2	2	1	2	2	2	1	2	2	2	1	2	2	2
1	1.6	58	1	1	2	56	1	4	1	1	2	2	2	.	1	1	1	1	1	2	1	1	2	2	2	1	2	2	2	2	#NULL!	#NULL!	#NULL!	2	#NULL!	#NULL!	#NULL!	1	2	2	1	2	#NULL!	#NULL!	#NULL!	2	#NULL!	#NULL!	#NULL!
1	1.73	62	2	3	2	80	1	3	1	2	1	2	1	.	1	1	1	1	1	2	1	1	1	2	2	2	#NULL!	#NULL!	#NULL!	2	#NULL!	#NULL!	#NULL!	2	#NULL!	#NULL!	#NULL!	1	1	2	2	1	1	2	2	1	1	2	2
1	1.85	61	2	2	2	39	2	0	1	1	1	2	1	.	1	2	2	1	1	2	1	2	#NULL!	#NULL!	#NULL!	2	#NULL!	#NULL!	#NULL!	2	#NULL!	#NULL!	#NULL!	2	#NULL!	#NULL!	#NULL!	2	#NULL!	#NULL!	#NULL!	2	#NULL!	#NULL!	#NULL!	2	#NULL!	#NULL!	#NULL!
2	1.6	54	2	5	1	80	1	3	1	2	1	2	2	.	1	1	1	1	1	2	1	1	1	2	2	2	#NULL!	#NULL!	#NULL!	1	1	2	1	2	#NULL!	#NULL!	#NULL!	1	1	1	1	1	1	1	2	1	1	2	1
1	1.7	65	1	5	2	80	1	3	1	1	2	2	2	.	1	1	1	1	1	2	1	1	2	2	2	1	2	2	2	2	#NULL!	#NULL!	#NULL!	1	2	2	2	1	2	2	1	1	2	2	1	1	2	2	2
2	1.65	55	2	4	1	80	1	3	1	1	2	2	2	.	1	1	1	1	1	1	1	1	1	1	1	1	1	1	1	1	1	1	1	2	#NULL!	#NULL!	#NULL!	1	2	2	1	1	2	2	1	2	#NULL!	#NULL!	#NULL!
1	1.67	65	2	3	2	78	1	2	1	1	2	2	2	.	1	1	1	1	1	2	1	1	2	2	2	2	#NULL!	#NULL!	#NULL!	2	#NULL!	#NULL!	#NULL!	2	#NULL!	#NULL!	#NULL!	1	2	2	1	1	2	2	1	2	#NULL!	#NULL!	#NULL!
2	1.58	54	2	4	2	70	1	3	1	1	1	#NULL!	1	.	1	2	1	1	2	1	1	1	1	2	2	2	#NULL!	#NULL!	#NULL!	2	#NULL!	#NULL!	#NULL!	2	#NULL!	#NULL!	#NULL!	2	#NULL!	#NULL!	#NULL!	1	1	1	1	2	#NULL!	#NULL!	#NULL!
1	1.72	68	1	1	2	70	1	3	1	1	1	2	1	.	1	2	1	1	2	1	2	2	#NULL!	#NULL!	#NULL!	2	#NULL!	#NULL!	#NULL!	2	#NULL!	#NULL!	#NULL!	2	#NULL!	#NULL!	#NULL!	2	#NULL!	#NULL!	#NULL!	2	#NULL!	#NULL!	#NULL!	2	#NULL!	#NULL!	#NULL!
1	1.65	64	2	3	2	68	1	3	1	1	1	2	1	.	1	2	1	1	2	1	1	2	#NULL!	#NULL!	#NULL!	2	#NULL!	#NULL!	#NULL!	2	#NULL!	#NULL!	#NULL!	2	#NULL!	#NULL!	#NULL!	2	#NULL!	#NULL!	#NULL!	1	1	2	2	2	#NULL!	#NULL!	#NULL!
1	1.72	62	1	1	2	72	1	2	1	1	1	2	1	.	1	2	1	1	1	1	2	2	#NULL!	#NULL!	#NULL!	2	#NULL!	#NULL!	#NULL!	2	#NULL!	#NULL!	#NULL!	2	#NULL!	#NULL!	#NULL!	2	#NULL!	#NULL!	#NULL!	2	#NULL!	#NULL!	#NULL!	2	#NULL!	#NULL!	#NULL!
1	1.72	60	2	4	2	70	1	3	1	1	1	2	1	.	1	2	1	1	2	1	1	1	1	2	1	1	1	2	1	2	#NULL!	#NULL!	#NULL!	2	#NULL!	#NULL!	#NULL!	2	#NULL!	#NULL!	#NULL!	1	1	2	1	2	#NULL!	#NULL!	#NULL!
2	1.6	51	2	5	1	105	1	4	2	1	2	2	2	OPD	2	2	1	1	1	2	1	1	2	2	2	1	2	2	2	1	2	2	2	1	2	2	2	1	2	2	2	1	2	2	2	1	2	2	2
2	1.5	42	2	1	2	100	1	3	2	1	2	2	2	.	1	2	1	1	1	2	1	2	#NULL!	#NULL!	#NULL!	1	2	2	2	1	2	2	2	2	#NULL!	#NULL!	#NULL!	1	1	2	2	2	#NULL!	#NULL!	#NULL!	2	#NULL!	#NULL!	#NULL!
2	1.56	50	2	3	1	95	1	3	2	1	1	2	2	.	2	2	1	1	1	2	1	1	2	2	2	2	#NULL!	#NULL!	#NULL!	2	#NULL!	#NULL!	#NULL!	2	#NULL!	#NULL!	#NULL!	2	#NULL!	#NULL!	#NULL!	1	2	2	1	2	#NULL!	#NULL!	#NULL!
2	1.66	60	2	3	1	100	1	4	2	2	1	2	1	.	1	2	1	1	1	1	1	1	2	2	2	1	2	2	2	1	2	2	2	1	2	2	2	1	2	2	1	1	2	2	2	1	2	2	2
1	1.7	63	1	1	2	116	1	4	2	2	1	2	2	.	2	1	1	1	1	2	1	1	2	2	1	1	1	1	1	1	1	1	1	1	1	1	1	1	1	2	1	1	2	2	1	1	2	2	1
2	1.56	48	2	3	2	105	1	3	2	1	2	2	2	.	1	2	1	1	1	2	1	1	2	2	2	1	2	2	2	2	#NULL!	#NULL!	#NULL!	1	1	1	2	1	2	1	2	1	2	2	2	1	2	2	2
2	1.63	65	2	3	1	101	1	4	2	1	2	2	2	.	1	2	1	1	1	2	1	1	2	2	2	2	#NULL!	#NULL!	#NULL!	2	#NULL!	#NULL!	#NULL!	1	2	2	2	1	1	1	1	1	2	2	2	1	2	2	2
1	1.69	68	1	1	1	95	1	3	2	1	2	1	2	.	2	1	1	1	1	2	1	1	2	2	2	1	2	2	2	1	2	2	2	1	2	2	2	1	2	2	2	1	2	2	2	1	2	2	2
2	1.53	45	2	2	1	105	1	4	2	1	1	1	2	.	2	2	1	1	1	2	1	1	2	2	1	1	1	2	2	1	2	2	2	1	1	2	2	1	1	1	1	1	1	1	2	1	1	2	1
1	1.7	56	2	3	1	116	1	4	2	1	1	1	1	.	1	2	1	1	1	2	1	1	2	2	2	2	#NULL!	#NULL!	#NULL!	2	#NULL!	#NULL!	#NULL!	2	#NULL!	#NULL!	#NULL!	1	1	1	1	1	1	1	1	2	#NULL!	#NULL!	#NULL!
1	1.75	64	2	4	3	80	1	3	4	1	1	1	1	PMTCT	1	1	1	1	1	2	1	1	2	2	2	1	2	2	2	2	#NULL!	#NULL!	#NULL!	2	#NULL!	#NULL!	#NULL!	1	2	1	1	1	2	1	1	1	2	2	2
2	1.52	44	1	3	2	40	2	0	1	1	1	2	1	.	1	1	1	1	1	2	1	1	2	2	2	1	2	2	2	2	#NULL!	#NULL!	#NULL!	1	2	2	2	1	2	2	2	1	2	2	2	2	#NULL!	#NULL!	#NULL!
2	1.61	52	2	4	2	71	1	1	1	1	2	2	2	.	1	2	1	2	1	2	1	1	2	2	1	1	2	2	1	1	2	2	2	1	2	2	2	1	2	1	1	1	2	1	1	1	2	2	2
2	1.6	52	4	3	2	86	1	2	1	1	1	2	1	CxCa screening	1	2	1	2	1	2	1	1	2	2	2	1	2	2	2	1	2	2	2	1	2	2	2	1	2	2	2	1	1	1	1	2	#NULL!	#NULL!	#NULL!
2	1.67	68	1	1	1	85	1	3	1	1	2	2	2	.	1	1	2	1	1	2	2	2	#NULL!	#NULL!	#NULL!	2	#NULL!	#NULL!	#NULL!	2	#NULL!	#NULL!	#NULL!	2	#NULL!	#NULL!	#NULL!	2	#NULL!	#NULL!	#NULL!	2	#NULL!	#NULL!	#NULL!	2	#NULL!	#NULL!	#NULL!
2	1.69	84	2	4	2	40	2	0	1	1	1	2	1	.	1	2	1	1	1	1	1	2	#NULL!	#NULL!	#NULL!	2	#NULL!	#NULL!	#NULL!	2	#NULL!	#NULL!	#NULL!	2	#NULL!	#NULL!	#NULL!	1	2	2	2	2	#NULL!	#NULL!	#NULL!	2	#NULL!	#NULL!	#NULL!
2	1.52	52	2	4	2	110	2	0	1	1	2	2	2	.	1	1	2	1	1	1	1	1	2	2	2	1	2	2	2	1	2	2	2	1	2	2	1	1	2	2	1	1	2	2	2	1	2	2	2
2	1.63	66	2	6	2	40	2	0	1	1	1	2	1	.	1	2	1	1	1	2	1	2	#NULL!	#NULL!	#NULL!	1	2	2	2	1	2	2	2	1	2	2	2	1	2	2	2	2	#NULL!	#NULL!	#NULL!	1	2	2	2
2	1.68	67	1	5	2	120	1	3	1	1	1	2	1	.	1	1	1	1	1	1	1	1	2	2	2	2	#NULL!	#NULL!	#NULL!	2	#NULL!	#NULL!	#NULL!	2	#NULL!	#NULL!	#NULL!	1	1	2	2	1	1	2	2	1	2	2	2
2	1.6	49	1	6	2	140	1	2	1	1	1	2	1	.	1	2	1	1	1	2	1	2	#NULL!	#NULL!	#NULL!	2	#NULL!	#NULL!	#NULL!	2	#NULL!	#NULL!	#NULL!	2	#NULL!	#NULL!	#NULL!	2	#NULL!	#NULL!	#NULL!	2	#NULL!	#NULL!	#NULL!	2	#NULL!	#NULL!	#NULL!
1	1.68	68	2	5	2	86	1	3	1	1	1	2	1	.	1	2	1	1	1	2	2	2	#NULL!	#NULL!	#NULL!	2	#NULL!	#NULL!	#NULL!	2	#NULL!	#NULL!	#NULL!	2	#NULL!	#NULL!	#NULL!	2	#NULL!	#NULL!	#NULL!	2	#NULL!	#NULL!	#NULL!	2	#NULL!	#NULL!	#NULL!
1	1.65	60	2	2	1	101	1	3	1	1	1	2	1	.	1	1	1	1	1	2	1	2	#NULL!	#NULL!	#NULL!	2	#NULL!	#NULL!	#NULL!	2	#NULL!	#NULL!	#NULL!	2	#NULL!	#NULL!	#NULL!	1	2	1	2	1	2	1	2	2	#NULL!	#NULL!	#NULL!
2	1.56	62	2	2	2	40	2	0	1	1	1	2	2	.	1	1	1	1	1	2	1	1	1	1	1	2	#NULL!	#NULL!	#NULL!	2	#NULL!	#NULL!	#NULL!	2	#NULL!	#NULL!	#NULL!	1	1	1	1	1	1	1	1	1	1	1	1
1	1.69	76	1	1	2	56	1	2	1	1	1	2	2	.	1	1	1	1	1	2	1	1	2	1	1	2	#NULL!	#NULL!	#NULL!	2	#NULL!	#NULL!	#NULL!	2	#NULL!	#NULL!	#NULL!	1	2	2	1	1	2	2	2	2	#NULL!	#NULL!	#NULL!
1	1.72	66	2	3	2	40	1	2	1	1	1	2	2	.	1	2	1	1	1	2	1	2	#NULL!	#NULL!	#NULL!	2	#NULL!	#NULL!	#NULL!	1	2	2	1	1	2	2	1	1	2	2	1	1	2	2	1	1	2	2	1
1	1.68	65	2	2	1	60	1	3	1	1	2	2	2	.	1	1	1	1	1	1	2	2	#NULL!	#NULL!	#NULL!	2	#NULL!	#NULL!	#NULL!	2	#NULL!	#NULL!	#NULL!	2	#NULL!	#NULL!	#NULL!	2	#NULL!	#NULL!	#NULL!	2	#NULL!	#NULL!	#NULL!	2	#NULL!	#NULL!	#NULL!
1	1.77	74	2	4	2	90	1	3	1	1	1	2	2	.	1	1	1	1	1	2	1	1	2	1	2	1	2	1	2	1	2	2	2	1	2	2	2	1	2	1	1	1	2	1	1	1	2	2	2
1	1.72	70	1	1	2	39	1	2	1	2	1	2	2	.	1	2	1	1	1	2	1	2	#NULL!	#NULL!	#NULL!	2	#NULL!	#NULL!	#NULL!	2	#NULL!	#NULL!	#NULL!	2	#NULL!	#NULL!	#NULL!	2	#NULL!	#NULL!	#NULL!	1	2	2	2	2	#NULL!	#NULL!	#NULL!
2	1.6	50	2	4	1	79	1	2	1	1	1	2	1	.	2	1	1	1	1	2	1	1	2	2	2	1	2	2	2	1	2	2	2	1	2	2	2	1	2	2	2	1	2	2	2	1	2	2	2
2	1.58	69	2	4	2	78	1	3	1	1	2	2	2	.	2	1	1	1	1	2	1	1	1	1	2	1	1	1	2	1	1	1	2	1	1	1	2	1	1	1	2	1	1	1	2	1	1	1	2
1	1.66	54	1	1	2	40	2	0	1	1	1	2	1	.	2	1	1	1	1	2	1	1	2	2	1	1	1	2	1	1	1	2	2	1	2	2	1	1	2	2	1	1	1	2	1	1	2	2	1
1	1.73	62	2	2	2	79	1	4	1	1	1	2	2	.	2	1	1	1	1	2	1	2	#NULL!	#NULL!	#NULL!	2	#NULL!	#NULL!	#NULL!	1	2	2	2	2	#NULL!	#NULL!	#NULL!	2	#NULL!	#NULL!	#NULL!	1	2	2	2	2	#NULL!	#NULL!	#NULL!
2	1.57	64	2	5	1	100	1	3	1	1	2	2	2	.	1	2	2	2	1	1	2	2	#NULL!	#NULL!	#NULL!	2	#NULL!	#NULL!	#NULL!	2	#NULL!	#NULL!	#NULL!	2	#NULL!	#NULL!	#NULL!	2	#NULL!	#NULL!	#NULL!	2	#NULL!	#NULL!	#NULL!	2	#NULL!	#NULL!	#NULL!
2	1.58	53	2	4	2	39	1	1	1	1	2	2	2	.	1	1	1	1	1	2	2	2	#NULL!	#NULL!	#NULL!	2	#NULL!	#NULL!	#NULL!	2	#NULL!	#NULL!	#NULL!	2	#NULL!	#NULL!	#NULL!	2	#NULL!	#NULL!	#NULL!	2	#NULL!	#NULL!	#NULL!	2	#NULL!	#NULL!	#NULL!
1	1.8	75	2	4	1	80	1	3	1	1	1	2	1	.	1	1	2	2	1	1	1	2	#NULL!	#NULL!	#NULL!	2	#NULL!	#NULL!	#NULL!	2	#NULL!	#NULL!	#NULL!	2	#NULL!	#NULL!	#NULL!	2	#NULL!	#NULL!	#NULL!	2	#NULL!	#NULL!	#NULL!	2	#NULL!	#NULL!	#NULL!
2	1.6	45	2	4	2	40	1	2	1	1	2	2	2	.	1	1	2	1	1	1	1	2	#NULL!	#NULL!	#NULL!	2	#NULL!	#NULL!	#NULL!	2	#NULL!	#NULL!	#NULL!	2	#NULL!	#NULL!	#NULL!	2	#NULL!	#NULL!	#NULL!	1	2	2	2	2	#NULL!	#NULL!	#NULL!
2	1.6	55	1	2	2	56	1	2	1	1	2	2	2	.	1	1	1	2	2	2	2	2	#NULL!	#NULL!	#NULL!	2	#NULL!	#NULL!	#NULL!	2	#NULL!	#NULL!	#NULL!	2	#NULL!	#NULL!	#NULL!	2	#NULL!	#NULL!	#NULL!	2	#NULL!	#NULL!	#NULL!	2	#NULL!	#NULL!	#NULL!
2	1.5	52	1	5	2	40	2	0	1	1	2	2	2	.	1	1	1	2	1	1	1	2	#NULL!	#NULL!	#NULL!	2	#NULL!	#NULL!	#NULL!	2	#NULL!	#NULL!	#NULL!	2	#NULL!	#NULL!	#NULL!	1	2	2	2	1	2	2	2	2	#NULL!	#NULL!	#NULL!
2	1.52	40	1	1	1	39	1	2	1	1	2	2	2	.	1	1	1	2	1	2	2	2	#NULL!	#NULL!	#NULL!	2	#NULL!	#NULL!	#NULL!	2	#NULL!	#NULL!	#NULL!	2	#NULL!	#NULL!	#NULL!	2	#NULL!	#NULL!	#NULL!	2	#NULL!	#NULL!	#NULL!	2	#NULL!	#NULL!	#NULL!
2	1.62	58	2	3	2	40	1	1	1	1	2	2	2	.	1	1	1	2	1	2	2	2	#NULL!	#NULL!	#NULL!	2	#NULL!	#NULL!	#NULL!	2	#NULL!	#NULL!	#NULL!	2	#NULL!	#NULL!	#NULL!	2	#NULL!	#NULL!	#NULL!	2	#NULL!	#NULL!	#NULL!	2	#NULL!	#NULL!	#NULL!
2	1.58	52	2	4	1	40	1	1	1	1	1	2	1	.	1	1	1	1	1	1	2	2	#NULL!	#NULL!	#NULL!	2	#NULL!	#NULL!	#NULL!	2	#NULL!	#NULL!	#NULL!	2	#NULL!	#NULL!	#NULL!	2	#NULL!	#NULL!	#NULL!	2	#NULL!	#NULL!	#NULL!	2	#NULL!	#NULL!	#NULL!
2	1.64	58	2	2	2	40	1	3	1	1	1	2	1	.	1	1	1	2	1	1	1	2	#NULL!	#NULL!	#NULL!	2	#NULL!	#NULL!	#NULL!	2	#NULL!	#NULL!	#NULL!	2	#NULL!	#NULL!	#NULL!	1	2	2	2	1	1	2	2	1	2	2	1
2	1.6	60	2	5	2	40	1	2	1	1	2	2	2	.	1	1	2	1	1	2	2	2	#NULL!	#NULL!	#NULL!	2	#NULL!	#NULL!	#NULL!	2	#NULL!	#NULL!	#NULL!	2	#NULL!	#NULL!	#NULL!	2	#NULL!	#NULL!	#NULL!	2	#NULL!	#NULL!	#NULL!	2	#NULL!	#NULL!	#NULL!
2	1.59	71	2	5	2	79	1	2	1	1	1	2	1	.	1	1	1	1	1	2	1	2	#NULL!	#NULL!	#NULL!	1	1	1	1	1	1	1	2	2	#NULL!	#NULL!	#NULL!	1	1	1	1	1	1	1	1	2	#NULL!	#NULL!	#NULL!
2	1.74	76	2	5	2	79	1	3	1	1	1	2	1	.	2	2	1	2	1	1	2	2	#NULL!	#NULL!	#NULL!	2	#NULL!	#NULL!	#NULL!	2	#NULL!	#NULL!	#NULL!	2	#NULL!	#NULL!	#NULL!	2	#NULL!	#NULL!	#NULL!	2	#NULL!	#NULL!	#NULL!	2	#NULL!	#NULL!	#NULL!
2	1.54	55	2	6	2	79	1	2	1	1	1	2	1	.	1	2	1	1	1	1	1	1	2	2	2	2	#NULL!	#NULL!	#NULL!	1	1	1	1	1	2	2	2	1	1	1	1	1	1	1	1	2	#NULL!	#NULL!	#NULL!
2	1.63	55	2	3	1	40	1	2	1	1	2	2	2	.	1	1	1	1	1	2	1	2	#NULL!	#NULL!	#NULL!	1	1	2	2	1	2	2	1	1	2	2	2	1	1	1	2	2	#NULL!	#NULL!	#NULL!	2	#NULL!	#NULL!	#NULL!
1	1.7	78	2	3	3	56	1	3	4	1	2	2	2	.	1	1	1	1	1	2	2	2	#NULL!	#NULL!	#NULL!	2	#NULL!	#NULL!	#NULL!	2	#NULL!	#NULL!	#NULL!	2	#NULL!	#NULL!	#NULL!	2	#NULL!	#NULL!	#NULL!	2	#NULL!	#NULL!	#NULL!	2	#NULL!	#NULL!	#NULL!
2	1.52	62	2	4	3	68	2	0	4	1	2	2	2	.	1	1	1	1	1	2	1	1	1	2	1	1	2	2	2	2	#NULL!	#NULL!	#NULL!	2	#NULL!	#NULL!	#NULL!	2	#NULL!	#NULL!	#NULL!	1	1	1	1	2	#NULL!	#NULL!	#NULL!
1	1.75	66	1	1	1	40	1	1	1	1	1	2	2	.	1	1	1	2	1	1	2	2	#NULL!	#NULL!	#NULL!	2	#NULL!	#NULL!	#NULL!	2	#NULL!	#NULL!	#NULL!	2	#NULL!	#NULL!	#NULL!	2	#NULL!	#NULL!	#NULL!	2	#NULL!	#NULL!	#NULL!	2	#NULL!	#NULL!	#NULL!
1	1.7	68	2	5	2	40	1	2	1	1	2	2	2	.	1	2	1	1	1	2	1	1	2	2	2	1	2	2	2	2	#NULL!	#NULL!	#NULL!	2	#NULL!	#NULL!	#NULL!	1	2	2	2	1	2	2	2	2	#NULL!	#NULL!	#NULL!
[truncated: 58 more columns]
